# Supplementary material for: MEN1 deficiency leads to neuroendocrine differentiation of lung cancer and disrupts the DNA damage response
Source: Nat Commun. 2020 Feb 21;11:1009. doi: 10.1038/s41467-020-14614-4 (PMC7035285; doi:10.1038/s41467-020-14614-4)
Supplement: Supplementary file 4 — Source Data [file 41467_2020_14614_MOESM4_ESM.zip]

Archive with 8 entries (8 files):
- fig 6.xlsx
- fig 7.xlsx
- source data.xlsx
- fig 1.xlsx
- fig 2.xlsx
- fig 4.xlsx
- fig 5.xlsx
- fig 3 (1).xlsx
