# Supplementary material for: MEN1 deficiency leads to neuroendocrine differentiation of lung cancer and disrupts the DNA damage response
Source: Nat Commun. 2020 Feb 21;11:1009. doi: 10.1038/s41467-020-14614-4 (PMC7035285; doi:10.1038/s41467-020-14614-4)
Supplement: Supplementary file 4 — Source Data [file 41467_2020_14614_MOESM4_ESM.zip › fig 6.xlsx]

## Sheet: Figure 6a
positive area		NSCLC		menin		positive area		SCLC		menin		positive area		NSCLC		NCAM1		positive area		SCLC		NCAM1		positive area		NSCLC		Vimentin		positive area		SCLC		Vimentin
number	1	2	3	mean		number	1	2	3	mean			1	2	3	mean		number	1	2	3	mean			1	2	3	mean		number	1	2	3	mean
1	4383	1429	1138	2316.67		1	1187	1107	1120	1138		1	746	199	94	346.333		1	5213	430	24110	9917.67		1	34163	35582	41689	37144.7		1	30476	36583	19783	28947.3
2	2869	2861	4440	3390		2	1421	2402	3039	2287.33		2	2123	839	210	1057.33		2	15675	16133	14855	15554.3		2	72329	116150	73262	87247		2	18344	16113	17098	17185
3	782	5654	11494	5976.67		3	1047	935	1219	1067		3	26	0	327	117.667		3	11966	2306	2502	5591.33		3	50805	42705	106115	66541.7		3	6097	5654	8206	6652.33
4	1847	2455	3090	2464		4	640	156	0	265.333		4	4287	843	510	1880		4	1294	1438	1056	1262.67		4	51487	33790	37760	41012.3		4	26167	31897	19653	25905.7
5	2481	5389	2565	3478.33		5	2294	422	1916	1544		5	776	523	321	540		5	8988	11050	21201	13746.3		5	61609	54061	53818	56496		5	10996	18366	16576	15312.7
6	779	1798	2608	1728.33		6	12881	3652	6592	7708.33		6	10	239	146	131.667		6	11742	16337	12014	13364.3		6	29918	26214	40400	32177.3		6	13199	24409	15766	17791.3
7	6091	10172	6511	7591.33		7	181	2106	721	1002.67		7	89	140	222	150.333		7	1792	14355	7765	7970.67		7	96839	92078	82723	90546.7		7	0	35	105	46.6667
8	667	2704	2895	2088.67		8	0	0	376	125.333		8	104	11	100	71.6667		8	23087	26637	26723	25482.3		8	63334	61029	63784	62715.7		8	21801	6956	10130	12962.3
9	1943	5562	2440	3315		9	564	597	5162	2107.67		9	13	13	0	8.66667		9	7745	9838	5582	7721.67		9	57215	67577	48640	57810.7		9	9028	11223	5016	8422.33
10	2018	612	441	1023.67		10	5796	891	4612	3766.33		10	1206	1062	499	922.333		10	29469	24514	32761	28914.7		10	14	222	29	88.3333		10	15468	14455	10121	13348
11	6939	7563	9920	8140.67		11	5125	2715	983	2941		11	0	0	127	42.3333		11	5367	2148	9675	5730		11	54849	60428	51945	55740.7		11	7544	5582	10088	7738
12	1813	0	0	604.333		12	2497	10853	9927	7759		12	382	306	887	525		12	6896	10693	14397	10662		12	14017	25808	11676	17167		12	15661	18697	41707	25355
13	4683	1285	1919	2629		13	777	387	11	391.667		13	1499	958	1768	1408.33		13	19591	16924	19124	18546.3		13	51200	37674	52181	47018.3		13	4972	13525	2925	7140.67
14	0	12	0	4		14	10340	8242	19428	12670		14	8591	9045	6641	8092.33		14	8225	11995	13165	11128.3		14	44348	84945	41457	56916.7		14	24086	21494	18340	21306.7
15	1447	3441	1775	2221		15	724	5400	1639	2587.67		15	135	115	187	145.667		15	9248	7408	7196	7950.67		15	48754	45050	49911	47905		15	21330	28692	29947	26656.3
16	1713	6048	10207	5989.33		16	10	212	12	78		16	146	40	359	181.667		16	54131	57879	49782	53930.7		16	63535	60375	54230	59380		16	9415	12026	1818	7753
17	1042	1166	3295	1834.33		17	39	75	311	141.667		17	1204	1620	624	1149.33		17	5581	2563	1044	3062.67		17	12018	24748	16938	17901.3		17	15000	23156	14493	17549.7
18	16469	13727	14496	14897.3		18	1909	5933	7783	5208.33		18	461	248	312	340.333		18	1617	2688	2845	2383.33		18	52065	58953	65494	58837.3		18	2113	3912	4289	3438
19	4301	1782	1953	2678.67		19	1781	2255	2198	2078		19	28	36	151	71.6667		19	491	397	187	358.333		19	44007	43475	65210	50897.3		19	56362	53065	54470	54632.3
20	11856	2663	10165	8228		20	8564	928	5245	4912.33		20	2004	3328	1899	2410.33		20	12037	18858	14742	15212.3		20	19208	17273	7747	14742.7		20	101879	75950	96069	91299.3
21	3498	822	1030	1783.33		21	511	463	269	414.333		21	29	52	12	31		21	66586	65898	68659	67047.7		21	27360	42235	26548	32047.7		21	12481	6517	6183	8393.67
22	11152	21378	4129	12219.7		22	0	0	292	97.3333		22	54	86	126	88.6667		22	49187	45413	45055	46551.7		22	80734	63553	42476	62254.3		22	27309	21863	39550	29574
23	2394	1255	4195	2614.67		23	2037	949	1044	1343.33		23	1111	36	688	611.667		23	664	998	797	819.667		23	29424	32243	39243	33636.7		23	50014	49106	31471	43530.3
24	5614	2628	5060	4434		24	26	0	0	8.66667		24	523	210	598	443.667		24	11835	4176	3099	6370		24	53705	69586	49991	57760.7		24	24374	24068	18848	22430
25	2264	2508	952	1908		25	886	2575	2224	1895		25	595	57	283	311.667		25	10060	3070	3622	5584		25	52961	51184	56141	53428.7		25	14149	16204	7693	12682
26	54	404	565	341		26	832	834	1882	1182.67		26	518	927	2310	1251.67		26	12409	10010	10631	11016.7		26	63180	64690	56728	61532.7		26	7782	7900	11208	8963.33
27	3855	8441	2810	5035.33		27	1807	506	972	1095		27		143	0	71.5		27	6372	9421	10770	8854.33		27	71201	77192	73634	74009		27	50793	39059	40770	43540.7
28	1916	1710	1799	1808.33		28	12	0	55	22.3333		28	949	1376	3447	1924		28	67211	64657	67536	66468		28	54299	75099	51447	60281.7		28	36690	20315	72195	43066.7
29	440	228	700	456		29	359	1119	1107	861.667		29	2088	2464	7895	4149		29	23884	33973	23492	27116.3		29	24093	25387	24397	24625.7		29	69372	70980	81399	73917
30	1008	795	1172	991.667		30	0	0	0	0		30	3252	3098	2724	3024.67		30	1466	1648	1980	1698		30	42721	36442	39860	39674.3		30	16491	15403	13417	15103.7
31	1761	3196	869	1942		31	27	0	31	19.3333		31	1057	860	1270	1062.33		31	1119	1741	1387	1415.67		31	46669	26558	34481	35902.7		31	10999	9678	20868	13848.3
32	4241	3767	6209	4739		32	13	10	25	16		32	1385	941	1298	1208		32	2073	1217	1077	1455.67		32	75143	26191	24209	41847.7		32	20808	17486	11559	16617.7
33	2783	737	2340	1953.33		33	10	10	0	6.66667		33	1315	1973	3308	2198.67		33	14185	8977	5073	9411.67		33	42933	27436	32284	34217.7		33	10525	15232	14887	13548
34	691	1358	2154	1401		34	0	20	16	12		34	391	865	376	544		34	3452	2528	4082	3354		34	103271	102001	111594	105622		34	30487	22861	25050	26132.7
35	30	0	190	73.3333								35	0	0	0	0								35	24962	23532	22534	23676
36	1707	3974	2952	2877.67								36	192	488	281	320.333								36	35171	52373	55303	47615.7
37	3292	3617	3247	3385.33								37	504	758	752	671.333								37	32432	34710	29818	32320
38	1688	1568	2172	1809.33								38	59	69	187	105								38	37510	45378	46412	43100
39	7084	9745	10373	9067.33								39	433	596	527	518.667								39	113862	118323	119206	117130
40	7731	8855	9288	8624.67								40	233	297	59	196.333								40	19239	88150	82709	63366
41	1137	67	158	454								41	1082	2611	4160	2617.67								41	33652	22614	34430	30232
42	3766	8138	8775	6893								42	267	598	184	349.667								42	31985	30555	28732	30424
43	1450	2611	3995	2685.33								43	155	165	0	106.667								43	44897	55674	36277	45616
44	4407	2953	3826	3728.67								44	0	0	0	0								44	65808	72795	58593	65732
45	2903	666	724	1431								45	72	38	825	311.667								45	31050	36811	35223	34361.3
46	10039	8938	6484	8487								46	51	11	0	20.6667								46	36527	27748	26299	30191.3
47	7864	10933	5143	7980								47	262	23	948	411								47	60010	75655	88799	74821.3
48	4222	2705	5319	4082								48	0	26	0	8.66667								48	49252	42386	49106	46914.7
49	4350	2422	2879	3217								49	23	21	36	26.6667								49	54647	44464	53572	50894.3
50	30	41	50	40.3333								50	3120	3703	6374	4399								50	11239	10781	11455	11158.3
51	16	0	0	5.33333								51	7536	13449	4153	8379.33								51	1629	822	1500	1317
52	23655	24338	26032	24675								52	132	0	66	66								52	100510	71885	70412	80935.7
53	2700	784	786	1423.33								53	58	412	318	262.667								53	18665	24844	13316	18941.7
54	2374	1796	1702	1957.33								54	13307	3092	1633	6010.67								54	42171	61436	35149	46252
55	3711	2519	3292	3174								55	0	29	21	16.6667								55	42428	43515	37160	41034.3
56	3400	3160	3868	3476								56	92	0	85	59								56	20677	51774	54129	42193.3
57	3516	1238	2376	2376.67								57	0	0	0	0								57	5152	6861	4144	5385.67
58	4581	1064	1735	2460								58	877	0	511	462.667								58	28494	26131	19277	24634
59	1516	1114	1797	1475.67								59	2385	841	162	1129.33								59	34633	53912	42803	43782.7
60	4780	4511	6392	5227.67								60	100	103	357	186.667								60	47607	24094	76951	49550.7
61	5190	5730	1671	4197								61	42	77	142	87								61	76883	83820	75739	78814
62	6688	6701	4485	5958								62	1705	1911	1657	1757.67								62	27953	14478	18047	20159.3
63	638	464	434	512								63	127	161	153	147								63	37012	47527	38167	40902
64	80	0	203	94.3333								64	3122	4544	3061	3575.67								64	47835	46048	24306	39396.3
65	1900	889	3878	2222.33								65	449	1116	523	696								65	72039	85583	66700	74774
66	14158	4805	7847	8936.67								66	58	12	47	39								66	50203	38306	47753	45420.7
67	808	1591	3297	1898.67								67	147	12	95	84.6667								67	49750	33595	55648	46331
68	98	0	0	32.6667								68	2209	1283	2312	1934.67								68	29246	18669	19564	22493
69	54	33	0	29								69	1392	501	495	796								69	2211	1225	1495	1643.67
70	867	1423	5571	2620.33								70	503	1471	1354	1109.33								70	63768	71454	73155	69459
71	1477	2042	11237	4918.67								71	80	312	98	163.333								71	76621	56202	77301	70041.3
72	1185	188	257	543.333								72	119	150	64	111								72	36847	43582	46203	42210.7
73	8735	4217	13108	8686.67								73	14	71	110	65								73	60727	67772	56542	61680.3
74	1313	2068	5132	2837.67								74	38	30	321	129.667								74	37026	35896	38253	37058.3
75	7318	7984	5066	6789.33								75	204	309	64	192.333								75	48098	46302	53232	49210.7
76	6756	5474	7977	6735.67								76	59	426	161	215.333								76	36177	44520	37541	39412.7
77	1194	1043	2579	1605.33								77	579	488	1481	849.333								77	34349	37611	33371	35110.3
78	15757	21640	17513	18303.3								78	55	0	429	161.333								78	63833	36957	74908	58566
79	126	126	126	126								79	22287	18791	14876	18651.3								79	34739	42116	45435	40763.3
80	9347	6734	8273	8118								80	429	482	608	506.333								80	48930	38314	46060	44434.7
81	3504	10534	10958	8332								81	10	120	179	103								81	63746	71730	85180	73552
82	1661	3902	5229	3597.33								82	196	2017	1607	1273.33								82	19374	14067	27095	20178.7
83	216	499	519	411.333								83	3620	3484	3347	3483.67								83	585	132	393	370
84	4422	1489	2431	2780.67								84	36	25	100	53.6667								84	48143	49585	51877	49868.3
85	1433	2250	159	1280.67								85	2748	4579	3336	3554.33								85	16527	23633	25948	22036
86	6246	6177	13002	8475								86	81	17	0	32.6667								86	58528	53327	47304	53053
87	639	3812	983	1811.33								87	450	0	259	236.333								87	2050	2381	11860	5430.33
88	1039	487	4435	1987								88	403	90	0	164.333								88	16776	41386	42883	33681.7
89	2356	1619	3689	2554.67								89	11	113	384	169.333								89	30065	28100	40715	32960
90	11	41	0	17.3333								90	14924	14333	19776	16344.3								90	530	6667	2646	3281
91	8512	6373	2797	5894								91	0	0	122	40.6667								91	58435	52477	62258	57723.3
92	482	577	565	541.333								92	235	27	0	87.3333								92	20	49	168	79
93	3102	2419	1444	2321.67								93	500	2191	2559	1750								93	32317	46472	43954	40914.3
94	7490	10731	6704	8308.33								94	1052	1142	424	872.667								94	19215	28217	23694	23708.7
95	12115	13935	24132	16727.3								95	1359	1826	2613	1932.67								95	22626	40001	33719	32115.3
96	235	592	488	438.333								96	5557	3491	3619	4222.33								96	39578	39462	27549	35529.7
97	3051	4069	5476	4198.67								97	277	494	506	425.667								97	9588	9931	20752	13423.7
98	107	238	132	159								98	1817	2109	988	1638								98	31165	89606	59337	60036
99	5126	4300	6141	5189								99	3788	3017	2958	3254.33								99	71517	79777	77159	76151
100	4995	6499	4722	5405.33								100	514	505	763	594								100	42864	53592	49286	48580.7
101	615	6313	4698	3875.33								101	734	1012	1065	937								101	98664	120907	113436	111002
102	1493	1972	1662	1709								102	2413	3600	2551	2854.67								102	15028	16159	37392	22859.7
103	8063	15699	10975	11579								103	3155	2965	2689	2936.33								103	118689	105442	110435	111522
104	2184	1291	1544	1673								104	1450	2299	1370	1706.33								104	62426	79158	73691	71758.3
105	5657	5392	5841	5630								105	842	1463	1462	1255.67								105	36448	31735	31903	33362
106	8063	15699	10975	11579								106	12995	5536	12690	10407								106	65916	65310	72402	67876
107	124	21	112	85.6667								107	14305	12482	13578	13455								107	61635	53163	67761	60853
108	4724	7882	5005	5870.33								108	1442	1797	1491	1576.67								108	2043	32514	21312	18623
109	10817	10421	16804	12680.7								109	6906	6060	8026	6997.33								109	62074	69608	46962	59548
110	920	185	311	472								110	2642	1295	1873	1936.67								110	72017	83525	117408	90983.3
111	5193	3409	3482	4028								111	5503	4381	3527	4470.33								111	23867	30769	19402	24679.3
112	25	0	0	8.33333								112	11264	14792	14370	13475.3								112	11765	22266	26456	20162.3
113	10276	8072	6554	8300.67								113	2493	2715	1451	2219.67								113	66383	36738	66809	56643.3
114	3298	1467	794	1853								114	2197	2250	4594	3013.67								114	18550	28380	19560	22163.3
115	941	959	419	773								115	1978	1757	1578	1771								115	40619	25959	26051	30876.3
116	892	909	909	903.333								116	24634	7574	5889	12699								116	16843	28663	57971	34492.3
117	1370	946	754	1023.33								117	2704	5269	1266	3079.67								117	59536	66028	51529	59031
118	1035	1695	1850	1526.67								118	5831	6118	3366	5105								118	55074	98403	78282	77253
119	10	23	37	23.3333								119	3211	3669	2215	3031.67								119	24212	30260	18697	24389.7
120	1537	794	895	1075.33								120	243	223	837	434.333								120	19167	21078	29769	23338
121	3409	4588	2571	3522.67								121	255	65	92	137.333								121	2432	4302	2566	3100
122	210	208	186	201.333								122	1184	2286	2069	1846.33								122	30242	18974	26788	25334.7
123	319	21	0	113.333								123	5662	3138	2849	3883								123	18987	25780	29116	24627.7
124	4187	6025	4523	4911.67								124	1744	955	1133	1277.33								124	13184	17942	14993	15373
125	430	798	716	648								125	918	799	647	788								125	4120	6559	15629	8769.33
126	1315	1124	399	946								126	2733	2601	2820	2718								126	160	2189	0	783
127	6893	16504	6004	9800.33								127	7448	8884	7068	7800								127	18613	14277	1235	11375
128	307	348	246	300.333								128	1839	2068	1666	1857.67								128	6938	6304	15717	9653
129	12	92	87	63.6667								129	2158	1627	1200	1661.67								129	53166	35756	40166	43029.3
130	44	40	73	52.3333								130	6350	4790	5313	5484.33								130	100800	107487	114991	107759
131	9356	8098	12581	10011.7								131	2976	2701	3248	2975								131	58916	76046	38757	57906.3
132	686	923	686	765								132	5775	3388	4588	4583.67								132	18448	24703	21519	21556.7
133	2326	1466	187	1326.33								133	978	1755	1453	1395.33								133	45347	62121	53646	53704.7
134	8200	3493	8082	6591.67								134	1573	4748	2779	3033.33								134	24276	37648	23137	28353.7
135	126	1187	12	441.667								135	40403	43176	44652	42743.7								135	9960	17558	28723	18747
136	5603	4853	5465	5307								136	1583	1121	2460	1721.33								136	33048	34590	32112	33250
137	3122	4071	3359	3517.33								137	558	590	521	556.333								137	35703	25236	31559	30832.7
138	2303	1455	1794	1850.67								138	243	479	540	420.667								138	35154	32980	29647	32593.7
139	306	337	318	320.333								139	10036	9286	8832	9384.67								139	23990	27891	28242	26707.7
140	371	902	1722	998.333								140	2687	3672	4274	3544.33								140	15861	8504	17318	13894.3
141	3404	4223	4226	3951								141	809	472	755	678.667								141	23901	26959	20632	23830.7
142	3065	2652	4038	3251.67								142	2232	3174	2170	2525.33								142	21616	15317	20167	19033.3
143	7474	5193	4495	5720.67								143	6371	2935	4976	4760.67								143	16598	14850	15285	15577.7
144	749	1202	289	746.667								144	1266	1058	1373	1232.33								144	34413	40199	49137	41249.7
145	10906	16196	10142	12414.7								145	1594	1031	746	1123.67								145	48468	49098	48089	48551.7
146	525	235	410	390								146	7023	5944	5896	6287.67								146	45727	33104	48584	42471.7
147	1186	1122	1566	1291.33								147	154	306	175	211.667								147	36726	29962	33109	33265.7
148	5506	4552	4175	4744.33								148	609	786	836	743.667								148	35857	34430	43962	38083
149	4525	3304	6547	4792								149	613	997	594	734.667								149	38158	41324	52274	43918.7
150	520	199	219	312.667								150	7524	6991	7811	7442								150	54381	15694	33132	34402.3
151	589	723	734	682								151	562	2454	1549	1521.67								151	39820	39684	43690	41064.7
152	939	3063	495	1499								152	538	835	641	671.333								152	7970	22933	49739	26880.7
153	814	1010	298	707.333								153	319	270	354	314.333								153	24703	27031	34976	28903.3
154	7332	3779	18000	9703.67								154	135	69	218	140.667								154	21350	23608	20163	21707
155	6761	7372	9846	7993								155	4857	6757	4506	5373.33								155	13563	13270	18466	15099.7
156	929	1749	1081	1253								156	461	643	521	541.667								156	41749	53934	45643	47108.7
157	6860	4558	10047	7155								157	489	554	816	619.667								157	19133	19119	36781	25011

## Sheet: Figure 6c,d
positive area		NSCLC			menin			positive area		NSCLC				positive area		NSCLC				positive area		NSCLC
	number	1	2	3	mean				number	menin	NCAM1					mean	NSE					menin	Vimentin
menin low	14	0	12	0	4					mean	mean					menin	mean					mean	mean
	51	16	0	0	5.33333			menin low	14	4	8092.33			menin low	14	4	1083.67			menin low	14	4	56916.7
	112	25	0	0	8.33333				51	5.33333	8379.33				51	5.33333	2179				51	5.33333	1317
	90	11	41	0	17.3333				112	8.33333	13475.3				112	8.33333	46245.3				112	8.33333	20162.3
	119	10	23	37	23.3333				90	17.3333	16344.3				90	17.3333	2660.33				90	17.3333	3281
	69	54	33	0	29				119	23.3333	3031.67				119	23.3333	34287.3				119	23.3333	24389.7
	68	98	0	0	32.6667				69	29	796				69	29	0				69	29	1643.67
	50	30	41	50	40.3333				68	32.6667	1934.67				68	32.6667	7.33333				68	32.6667	22493
	130	44	40	73	52.3333				50	40.3333	4399				50	40.3333	23561				50	40.3333	11158.3
	129	12	92	87	63.6667				130	52.3333	5484.33				130	52.3333	219581				130	52.3333	107759
	35	30	0	190	73.3333				129	63.6667	1661.67				129	63.6667	135889				129	63.6667	43029.3
	107	124	21	112	85.6667				35	73.3333	0				35	73.3333	4547				35	73.3333	23676
	64	80	0	203	94.3333				107	85.6667	13455				107	85.6667	275047				107	85.6667	60853
	123	319	21	0	113.333				64	94.3333	3575.67				64	94.3333	109				64	94.3333	39396.3
	79	126	126	126	126				123	113.333	3883				123	113.333	213425				123	113.333	24627.7
	98	107	238	132	159				79	126	18651.3				79	126	5				79	126	40763.3
	122	210	208	186	201.333				98	159	1638				98	159	1844.67				98	159	60036
	128	307	348	246	300.333				122	201.333	1846.33				122	201.333	1732.33				122	201.333	25334.7
	150	520	199	219	312.667				128	300.333	1857.67				128	300.333	45368.3				128	300.333	9653
	139	306	337	318	320.333				150	312.667	7442				150	312.667	17948.7				150	312.667	34402.3
	26	54	404	565	341				139	320.333	9384.67				139	320.333	170090				139	320.333	26707.7
	146	525	235	410	390				26	341	1251.67				26	341	930.333				26	341	61532.7
	83	216	499	519	411.333				146	390	6287.67				146	390	9442.33				146	390	42471.7
	96	235	592	488	438.333				83	411.333	3483.67				83	411.333	4656.67				83	411.333	370
	135	126	1187	12	441.667				96	438.333	4222.33				96	438.333	20233				96	438.333	35529.7
	41	1137	67	158	454				135	441.667	42743.7				135	441.667	77260.3				135	441.667	18747
	29	440	228	700	456				41	454	2617.67				41	454	35607				41	454	30232
	110	920	185	311	472				29	456	4149				29	456	66686.3				29	456	24625.7
	63	638	464	434	512				110	472	1936.67				110	472	24150				110	472	90983.3
	92	482	577	565	541.333				63	512	147				63	512	633.333				63	512	40902
	72	1185	188	257	543.333				92	541.333	87.3333				92	541.333	8992				92	541.333	79
	12	1813	0	0	604.333				72	543.333	111				72	543.333	10983				72	543.333	42210.7
	125	430	798	716	648				12	604.333	525				12	604.333	32386				12	604.333	17167
	151	589	723	734	682				125	648	788				125	648	44373.3				125	648	8769.33
	153	814	1010	298	707.333				151	682	1521.67				151	682	114178				151	682	41064.7
	144	749	1202	289	746.667				153	707.333	314.333				153	707.333	140102				153	707.333	28903.3
	132	686	923	686	765				144	746.667	1232.33				144	746.667	118351				144	746.667	41249.7
	115	941	959	419	773				132	765	4583.67				132	765	31882.7				132	765	21556.7
	116	892	909	909	903.333				115	773	1771				115	773	3685.67				115	773	30876.3
	126	1315	1124	399	946				116	903.333	12699				116	903.333	26687.7				116	903.333	34492.3
	30	1008	795	1172	991.667				126	946	2718				126	946	35700.7				126	946	783
	140	371	902	1722	998.333				30	991.667	3024.67				30	991.667	4050				30	991.667	39674.3
									140	998.333	3544.33				140	998.333	0				140	998.333	13894.3
menin high	117	1370	946	754	1023.33
	10	2018	612	441	1023.67			menin high	117	1023.33	3079.67			menin high	117	1023.33	154665			menin high	117	1023.33	59031
	120	1537	794	895	1075.33				10	1023.67	922.333				10	1023.67	71295.7				10	1023.67	88.3333
	156	929	1749	1081	1253				120	1075.33	434.333				120	1075.33	30874.3				120	1075.33	23338
	85	1433	2250	159	1280.67				156	1253	541.667				156	1253	65447				156	1253	47108.7
	147	1186	1122	1566	1291.33				85	1280.67	3554.33				85	1280.67	2357.67				85	1280.67	22036
	133	2326	1466	187	1326.33				147	1291.33	211.667				147	1291.33	12618				147	1291.33	33265.7
	34	691	1358	2154	1401				133	1326.33	1395.33				133	1326.33	36651.3				133	1326.33	53704.7
	53	2700	784	786	1423.33				34	1401	544				34	1401	2181.33				34	1401	105622
	45	2903	666	724	1431				53	1423.33	262.667				53	1423.33	34				53	1423.33	18941.7
	59	1516	1114	1797	1475.67				45	1431	311.667				45	1431	20490.3				45	1431	34361.3
	152	939	3063	495	1499				59	1475.67	1129.33				59	1475.67	4025.67				59	1475.67	43782.7
	118	1035	1695	1850	1526.67				152	1499	671.333				152	1499	322				152	1499	26880.7
	77	1194	1043	2579	1605.33				118	1526.67	5105				118	1526.67	143707				118	1526.67	77253
	104	2184	1291	1544	1673				77	1605.33	849.333				77	1605.33	257				77	1605.33	35110.3
	102	1493	1972	1662	1709				104	1673	1706.33				104	1673	28006.7				104	1673	71758.3
	6	779	1798	2608	1728.33				102	1709	2854.67				102	1709	5				102	1709	22859.7
	21	3498	822	1030	1783.33				6	1728.33	131.667				6	1728.33	2436.33				6	1728.33	32177.3
	28	1916	1710	1799	1808.33				21	1783.33	31				21	1783.33	4110				21	1783.33	32047.7
	38	1688	1568	2172	1809.33				28	1808.33	1924				28	1808.33	303				28	1808.33	60281.7
	87	639	3812	983	1811.33				38	1809.33	105				38	1809.33	4761				38	1809.33	43100
	17	1042	1166	3295	1834.33				87	1811.33	236.333				87	1811.33	2806.67				87	1811.33	5430.33
	138	2303	1455	1794	1850.67				17	1834.33	1149.33				17	1834.33	103				17	1834.33	17901.3
	114	3298	1467	794	1853				138	1850.67	420.667				138	1850.67	7109				138	1850.67	32593.7
	67	808	1591	3297	1898.67				114	1853	3013.67				114	1853	2305.33				114	1853	22163.3
	25	2264	2508	952	1908				67	1898.67	84.6667				67	1898.67	3223.67				67	1898.67	46331
	31	1761	3196	869	1942				25	1908	311.667				25	1908	3895				25	1908	53428.7
	33	2783	737	2340	1953.33				31	1942	1062.33				31	1942	9120.67				31	1942	35902.7
	54	2374	1796	1702	1957.33				33	1953.33	2198.67				33	1953.33	7499.67				33	1953.33	34217.7
	88	1039	487	4435	1987				54	1957.33	6010.67				54	1957.33	172.333				54	1957.33	46252
	8	667	2704	2895	2088.67				88	1987	164.333				88	1987	46.3333				88	1987	33681.7
	15	1447	3441	1775	2221				8	2088.67	71.6667				8	2088.67	97216.3				8	2088.67	62715.7
	65	1900	889	3878	2222.33				15	2221	145.667				15	2221	11222.7				15	2221	47905
	1	4383	1429	1138	2316.67				65	2222.33	696				65	2222.33	14412				65	2222.33	74774
	93	3102	2419	1444	2321.67				1	2316.67	346.333				1	2316.67	81.6667				1	2316.67	37144.7
	57	3516	1238	2376	2376.67				93	2321.67	1750				93	2321.67	253				93	2321.67	40914.3
	58	4581	1064	1735	2460				57	2376.67	0				57	2376.67	0				57	2376.67	5385.67
	4	1847	2455	3090	2464				58	2460	462.667				58	2460	22				58	2460	24634
	89	2356	1619	3689	2554.67				4	2464	1880				4	2464	3723.33				4	2464	41012.3
	23	2394	1255	4195	2614.67				89	2554.67	169.333				89	2554.67	16702				89	2554.67	32960
	70	867	1423	5571	2620.33				23	2614.67	611.667				23	2614.67	482				23	2614.67	33636.7
	13	4683	1285	1919	2629				70	2620.33	1109.33				70	2620.33	303.667				70	2620.33	69459
	19	4301	1782	1953	2678.67				13	2629	1408.33				13	2629	48617.3				13	2629	47018.3
	43	1450	2611	3995	2685.33				19	2678.67	71.6667				19	2678.67	24.3333				19	2678.67	50897.3
	84	4422	1489	2431	2780.67				43	2685.33	106.667				43	2685.33	41				43	2685.33	45616
	74	1313	2068	5132	2837.67				84	2780.67	53.6667				84	2780.67	3280.33				84	2780.67	49868.3
	36	1707	3974	2952	2877.67				74	2837.67	129.667				74	2837.67	5457				74	2837.67	37058.3
	55	3711	2519	3292	3174				36	2877.67	320.333				36	2877.67	312.333				36	2877.67	47615.7
	49	4350	2422	2879	3217				55	3174	16.6667				55	3174	13646.3				55	3174	41034.3
	142	3065	2652	4038	3251.67				49	3217	26.6667				49	3217	13682				49	3217	50894.3
	9	1943	5562	2440	3315				142	3251.67	2525.33				142	3251.67	19028				142	3251.67	19033.3
	37	3292	3617	3247	3385.33				9	3315	8.66667				9	3315	8246				9	3315	57810.7
	2	2869	2861	4440	3390				37	3385.33	671.333				37	3385.33	0				37	3385.33	32320
	56	3400	3160	3868	3476				2	3390	1057.33				2	3390	2764				2	3390	87247
	5	2481	5389	2565	3478.33				56	3476	59				56	3476	1082.33				56	3476	42193.3
	137	3122	4071	3359	3517.33				5	3478.33	540				5	3478.33	31104				5	3478.33	56496
	121	3409	4588	2571	3522.67				137	3517.33	556.333				137	3517.33	674.333				137	3517.33	30832.7
	82	1661	3902	5229	3597.33				121	3522.67	137.333				121	3522.67	38218.7				121	3522.67	3100
	44	4407	2953	3826	3728.67				82	3597.33	1273.33				82	3597.33	99754.7				82	3597.33	20178.7
	101	615	6313	4698	3875.33				44	3728.67	0				44	3728.67	872.333				44	3728.67	65732
	141	3404	4223	4226	3951				101	3875.33	937				101	3875.33	404.667				101	3875.33	111002
	111	5193	3409	3482	4028				141	3951	678.667				141	3951	68746				141	3951	23830.7
	48	4222	2705	5319	4082				111	4028	4470.33				111	4028	57512				111	4028	24679.3
	61	5190	5730	1671	4197				48	4082	8.66667				48	4082	15568.3				48	4082	46914.7
	97	3051	4069	5476	4198.67				61	4197	87				61	4197	17731.7				61	4197	78814
	24	5614	2628	5060	4434				97	4198.67	425.667				97	4198.67	25251				97	4198.67	13423.7
	32	4241	3767	6209	4739				24	4434	443.667				24	4434	4382				24	4434	57760.7
	148	5506	4552	4175	4744.33				32	4739	1208				32	4739	13656				32	4739	41847.7
	149	4525	3304	6547	4792				148	4744.33	743.667				148	4744.33	14389				148	4744.33	38083
	124	4187	6025	4523	4911.67				149	4792	734.667				149	4792	2548.33				149	4792	43918.7
	71	1477	2042	11237	4918.67				124	4911.67	1277.33				124	4911.67	4928.33				124	4911.67	15373
	27	3855	8441	2810	5035.33				71	4918.67	163.333				71	4918.67	3851.67				71	4918.67	70041.3
	99	5126	4300	6141	5189				27	5035.33	71.5				27	5035.33	3490.33				27	5035.33	74009
	60	4780	4511	6392	5227.67				99	5189	3254.33				99	5189	119.333				99	5189	76151
	136	5603	4853	5465	5307				60	5227.67	186.667				60	5227.67	125.667				60	5227.67	49550.7
	100	4995	6499	4722	5405.33				136	5307	1721.33				136	5307	586.333				136	5307	33250
	105	5657	5392	5841	5630				100	5405.33	594				100	5405.33	2586.67				100	5405.33	48580.7
	143	7474	5193	4495	5720.67				105	5630	1255.67				105	5630	929				105	5630	33362
	108	4724	7882	5005	5870.33				143	5720.67	4760.67				143	5720.67	15296.3				143	5720.67	15577.7
	91	8512	6373	2797	5894				108	5870.33	1576.67				108	5870.33	10296.7				108	5870.33	18623
	62	6688	6701	4485	5958				91	5894	40.6667				91	5894	103				91	5894	57723.3
	3	782	5654	11494	5976.67				62	5958	1757.67				62	5958	1756				62	5958	20159.3
	16	1713	6048	10207	5989.33				3	5976.67	117.667				3	5976.67	31572				3	5976.67	66541.7
	134	8200	3493	8082	6591.67				16	5989.33	181.667				16	5989.33	1400				16	5989.33	59380
	76	6756	5474	7977	6735.67				134	6591.67	3033.33				134	6591.67	2069				134	6591.67	28353.7
	75	7318	7984	5066	6789.33				76	6735.67	215.333				76	6735.67	3509				76	6735.67	39412.7
	42	3766	8138	8775	6893				75	6789.33	192.333				75	6789.33	45629				75	6789.33	49210.7
	157	6860	4558	10047	7155				42	6893	349.667				42	6893	5887.33				42	6893	30424
	7	6091	10172	6511	7591.33				157	7155	619.667				157	7155	25057.3				157	7155	25011
	47	7864	10933	5143	7980				7	7591.33	150.333				7	7591.33	20329.7				7	7591.33	90546.7
	155	6761	7372	9846	7993				47	7980	411				47	7980	14392.3				47	7980	74821.3
	80	9347	6734	8273	8118				155	7993	5373.33				155	7993	110902				155	7993	15099.7
	11	6939	7563	9920	8140.67				80	8118	506.333				80	8118	135627				80	8118	44434.7
	20	11856	2663	10165	8228				11	8140.67	42.3333				11	8140.67	116.667				11	8140.67	55740.7
	113	10276	8072	6554	8300.67				20	8228	2410.33				20	8228	59864.3				20	8228	14742.7
	94	7490	10731	6704	8308.33				113	8300.67	2219.67				113	8300.67	9014.33				113	8300.67	56643.3
	81	3504	10534	10958	8332				94	8308.33	872.667				94	8308.33	30556				94	8308.33	23708.7
	86	6246	6177	13002	8475				81	8332	103				81	8332	7534.67				81	8332	73552
	46	10039	8938	6484	8487				86	8475	32.6667				86	8475	3644.33				86	8475	53053
	40	7731	8855	9288	8624.67				46	8487	20.6667				46	8487	257.333				46	8487	30191.3
	73	8735	4217	13108	8686.67				40	8624.67	196.333				40	8624.67	2997				40	8624.67	63366
	66	14158	4805	7847	8936.67				73	8686.67	65				73	8686.67	5371.33				73	8686.67	61680.3
	39	7084	9745	10373	9067.33				66	8936.67	39				66	8936.67	319.333				66	8936.67	45420.7
	154	7332	3779	18000	9703.67				39	9067.33	518.667				39	9067.33	15344				39	9067.33	117130
	127	6893	16504	6004	9800.33				154	9703.67	140.667				154	9703.67	313				154	9703.67	21707
	131	9356	8098	12581	10011.7				127	9800.33	7800				127	9800.33	8139.67				127	9800.33	11375
	103	8063	15699	10975	11579				131	10011.7	2975				131	10011.7	5226				131	10011.7	57906.3
	106	8063	15699	10975	11579				103	11579	2936.33				103	11579	6130.67				103	11579	111522
	22	11152	21378	4129	12219.7				106	11579	10407				106	11579	2098.33				106	11579	67876
	145	10906	16196	10142	12414.7				22	12219.7	88.6667				22	12219.7	8213				22	12219.7	62254.3
	109	10817	10421	16804	12680.7				145	12414.7	1123.67				145	12414.7	1154				145	12414.7	48551.7
	18	16469	13727	14496	14897.3				109	12680.7	6997.33				109	12680.7	110800				109	12680.7	59548
	95	12115	13935	24132	16727.3				18	14897.3	340.333				18	14897.3	34				18	14897.3	58837.3
	78	15757	21640	17513	18303.3				95	16727.3	1932.67				95	16727.3	98057.7				95	16727.3	32115.3
	52	23655	24338	26032	24675				78	18303.3	161.333				78	18303.3	5911				78	18303.3	58566
									52	24675	66				52	24675	205				52	24675	80935.7

## Sheet: Fgiure 6e
survival time (months)
	menin low
	27	0
	19	1
	11	1
	16	0
	18	0
	27	0
	2	1
	15	0
	2	1
	6	1
	17	0
	11	0
	24	0
	9	1
	10	0
	23	1
	6.5	1
	27	0
	11	0
	24	0
	2	1
	1	1
	19	0
	27	0
	2	1
	12	1
	36.5	1
	13	1
	51	1
	4.5	1
	3	1
	89	0
	15	1
	62	1
	85	1
	24	1
	57	1
	30.5	1
	21	1
	29	1
	36	1
	4	1
	menin high
	32		0
	11		1
	11.5		1
	11		0
	16		0
	9		1
	43		0
	19		0
	36		0
	9		0
	19		0
	8		1
	7		0
	16		0
	32		0
	27		0
	27		0
	12		1
	10		1
	20		1
	14		1
	13		0
	9		0
	20		0
	34		0
	53.5		0
	12		1
	11		0
	16		0
	21		0
	24		0
	32		0
	27		0
	32		0
	17		0
	25		0
	19		0
	20		0
	49		0
	10		0
	82		0
	56		0
	56		1
	71		0
	65		1
	12		1
	26		1
	34		1
	69		0
	101		0
	52		1
	7		1
	88.5		0
	23.5		1
	77		0
	42		1
	58.5		1
	15		1
	82		0
	18		1
	23		1
	67.5		1
	102.5		0
	102		0
	36		1
	57		1
	13		1
	22		1
	60		1
	11.5		1
	64.5		1
	35		1
	87		0
	71		0
	29.5		1
	12		1
	43		1
	5.5		1
	6		1
	29		1
	57		1
	81		0
	61.5		1
	9.5		1
	85		0
	44		1
	6.5		1
	93		0
	91		0
	43.5		1
	60		1
	12		1
	13		1
	68		0
	102		0
	20		1
	17		1
	74		0
	20		1
	100		0
	84		0
	18.5		1
	36		1
	94		0
	71		0
	61		1
	84		0
	23.5		1
	75		0
	76		0
	77		1
	94		0
	95		0
	51		1
	10		1

## Sheet: supplementary Table 1
	number	menin positive area	age	gender	pathological types of lung cancer
menin low	126	946	38	female	adenocarcinoma
	139	320.333	44	female	adenocarcinoma
	83	411.333	44	female	adenocarcinoma
	115	773	45	female	adenocarcinoma
	110	472	46	female	adenocarcinoma
	153	707	49	female	adenocarcinoma
	69	29	51	female	adenocarcinoma
	64	94.3333	51	female	adenosquamous carcinoma
	125	648	51	female	adenocarcinoma
	50	40.3333	53	female	adenocarcinoma
	14	4	55	female	adenosquamous carcinoma
	51	5.33333	61	female	adenocarcinoma
	92	541.333	64	female	adenocarcinoma
	29	456	65	female	adenocarcinoma
	112	8.33333	66	female	adenocarcinoma
	90	17.3333	68	female	adenocarcinoma
	150	312.667	68	female	adenocarcinoma
	68	32.6667	71	female	adenocarcinoma
	79	126	71	female	adenocarcinoma
	151	682	35	male	adenocarcinoma
	98	159	43	male	adenocarcinoma
	30	991.667	48	male	squamous carcinoma
	72	543.333	49	male	adenocarcinoma
	96	438.333	50	male	adenosquamous carcinoma
	119	23.3333	51	male	poorly differentiated lung cancer
	129	63.6667	52	male	carcinoid
	123	113.333	53	male	A poorly differentiated carcinoma of the bronchi
	146	390	53	male	adenocarcinoma
	132	765	53	male	adenocarcinoma
	107	85.6667	55	male	poorly differentiated lung cancer
	26	341	56	male	adenosquamous carcinoma
	12	604.333	56	male	adenocarcinoma
	140	998	57	male	squamous carcinoma
	130	52.3333	60	male	adenocarcinoma
	63	512	62	male	adenocarcinoma
	128	300.333	64	male	adenocarcinoma
	116	903	65	male	squamous carcinoma
	135	442	66	male	poorly differentiated lung cancer
	35	73.3333	70	male	adenocarcinoma
	122	201.333	72	male	squamous carcinoma
	144	746.667	72	male	adenocarcinoma
	41	454	77	male	adenocarcinoma
menin high	99	5189	43	female	adenocarcinoma
	104	1673	44	female	adenocarcinoma
	55	3174	46	female	adenocarcinoma
	148	4744.33	46	female	adenocarcinoma
	111	4028	47	female	squamous carcinoma
	84	2780.67	49	female	adenocarcinoma
	61	4197	49	female	adenocarcinoma
	118	1526.67	50	female	adenocarcinoma
	31	1942	50	female	adenocarcinoma
	21	1783.33	52	female	adenocarcinoma
	121	3522.67	52	female	adenocarcinoma
	45	1431	53	female	adenocarcinoma
	85	1280.67	54	female	adenocarcinoma
	46	8487	54	female	adenocarcinoma
	15	2221	55	female	adenocarcinoma
	23	2614.67	55	female	adenocarcinoma
	49	3217	55	female	adenocarcinoma
	76	6735.67	55	female	adenocarcinoma
	70	2620.33	57	female	adenocarcinoma
	27	5035.33	57	female	adenosquamous carcinoma
	39	9067.33	57	female	adenocarcinoma
	77	1605.33	59	female	adenocarcinoma
	17	1834.33	59	female	adenocarcinoma
	142	3251.67	59	female	adenosquamous carcinoma
	2	3390	59	female	adenocarcinoma
	58	2460	60	female	adenocarcinoma
	47	7980	60	female	adenocarcinoma
	20	8228	60	female	adenocarcinoma
	32	4739	61	female	adenocarcinoma
	94	8308.33	61	female	adenocarcinoma
	38	1809.33	62	female	adenocarcinoma
	24	4434	62	female	adenocarcinoma
	88	1987	63	female	adenocarcinoma
	10	1023.67	63	female	adenocarcinoma
	100	5405.33	63	female	adenosquamous carcinoma
	156	1253	64	female	adenocarcinoma
	138	1850.67	65	female	adenocarcinoma
	4	2464	65	female	adenocarcinoma
	62	5958	66	female	adenocarcinoma
	131	10011.7	66	female	adenocarcinoma
	103	11579	66	female	adenosquamous carcinoma
	78	18303.3	66	female	adenocarcinoma
	97	4198.67	67	female	adenocarcinoma
	127	9800.33	67	female	adenocarcinoma
	56	3476	69	female	adenocarcinoma
	66	8936.67	70	female	adenocarcinoma
	53	1423.33	71	female	adenocarcinoma
	136	5307	72	female	adenocarcinoma
	87	1811.33	73	female	adenocarcinoma
	74	2837.67	74	female	adenocarcinoma
	52	24675	74	female	adenocarcinoma
	11	8140.67	43	male	adenocarcinoma
	9	3315	45	male	adenosquamous carcinoma
	82	3597.33	45	male	adenocarcinoma
	154	9703.67	45	male	squamous carcinoma
	25	1908	46	male	adenocarcinoma
	5	3478.33	46	male	adenosquamous carcinoma
	44	3728.67	46	male	adenocarcinoma
	34	1401	47	male	adenocarcinoma
	113	8300.67	49	male	adenocarcinoma
	93	2321.67	50	male	non small cell lung cancer
	108	5870.33	50	male	squamous carcinoma
	59	1475.67	51	male	adenocarcinoma
	33	1953.33	52	male	adenocarcinoma
	48	4082	53	male	adenocarcinoma
	102	1709	55	male	adenocarcinoma
	120	1075.33	55	male	squamous cell carcinoma
	86	8475	55	male	adenocarcinoma
	54	1957.33	56	male	adenosquamous carcinoma
	8	2088.67	56	male	adenocarcinoma
	40	8624.67	56	male	adenocarcinoma
	143	5720.67	57	male	adenocarcinoma
	18	14897.3	57	male	adenocarcinoma
	117	1023.33	57	male	poorly differentiated lung cancer
	3	5976.67	58	male	adenocarcinoma
	73	8686.67	58	male	adenocarcinoma
	22	12219.7	58	male	adenocarcinoma
	147	1291.33	59	male	squamous carcinoma
	71	4918.67	59	male	adenosquamous carcinoma
	7	7591.33	59	male	adenosquamous carcinoma
	114	1853	60	male	adenocarcinoma
	67	1898.67	60	male	adenocarcinoma
	124	4911.67	60	male	adenocarcinoma
	91	5894	60	male	adenocarcinoma
	109	12680.7	60	male	adenocarcinoma
	37	3385.33	61	male	poorly differentiated carcinoma
	105	5630	61	male	adenocarcinoma
	75	6789.33	61	male	adenocarcinoma
	6	1728.33	62	male	adenocarcinoma
	89	2554.67	62	male	adenocarcinoma
	60	5227.67	62	male	adenocarcinoma
	42	6893	63	male	adenocarcinoma
	1	2316.67	64	male	adenocarcinoma
	141	3951	64	male	adenocarcinoma
	149	4792	64	male	adenocarcinoma
	157	7155	64	male	adenosquamous carcinoma
	80	8118	64	male	adenocarcinoma
	152	1499	65	male	squamous cell carcinoma
	137	3517.33	65	male	adenocarcinoma
	134	6591.67	65	male	adenocarcinoma
	155	7993	65	male	adenocarcinoma
	95	16727.3	65	male	adenocarcinoma
	145	12414.7	66	male	large cell lung cancer
	28	1808.33	67	male	adenosquamous carcinoma
	13	2629	67	male	adenocarcinoma
	43	2685.33	67	male	adenocarcinoma
	19	2678.67	68	male	adenosquamous carcinoma
	133	1326.33	70	male	squamous carcinoma
	101	3875.33	70	male	adenocarcinoma
	81	8332	71	male	adenocarcinoma
	36	2877.67	72	male	adenosquamous carcinoma
	106	11579	73	male	adenocarcinoma
	16	5989.33	75	male	adenosquamous carcinoma
	65	2222	77	male	adenosquamous carcinoma
	57	2376.67	77	male	adenocarcinoma
