# Supplementary material for: MEN1 deficiency leads to neuroendocrine differentiation of lung cancer and disrupts the DNA damage response
Source: Nat Commun. 2020 Feb 21;11:1009. doi: 10.1038/s41467-020-14614-4 (PMC7035285; doi:10.1038/s41467-020-14614-4)
Supplement: Supplementary file 4 — Source Data [file 41467_2020_14614_MOESM4_ESM.zip › fig 7.xlsx]

## Sheet: Figure 7a
GI50	SP2509	SGI-1027	JIB-04		OTX015	GSK1324726A	(+)-JQ1	3-Deazaneplanocin A	UNC0379	I-BET-762	Rocilinostat	PCI-24781		Resminostat	AR-42	CUDC-101	Entinostat	GSK J4 HCl	ITSA-1	Bromosporine	Vorinostat		M344	Mocetinostat	Pracinostat	4SC-202	UNC0631	Belinostat		Panobinostat	LAQ824	Quisinostat	CUDC-907	Givinostat	Trichostatin A
A549 shLuc	3.786	9.84	0.738		1.811	3.637	3.699	2.561	0.672	5.494	4.343	0.167		3.116	0.853	5.21	6.51	6.127	1.442	4.091	1.84		1.719	0.729	0.677	0.743	0.88	0.646		0.0001	0.0001	0.0001	0.0001	0.141	0.029
A549 shMEN1	1.779	2.459	0.38		10	10	10	6.157	1.44	10	7.866	0.28		2.046	0.57	3.904	5.89	5.534	2.212	5.413	2.342		1.859	0.824	0.789	0.672	0.835	0.907		0.0001	0.0001	0.0001	0.0001	0.183	0.04

## Sheet: Figure 7c
IMR90 siNC				IMR90 siMEN1				IMR90 siNC sp2509				IMR90 siMEN1 SP2509				IMR90 siNC 5 Gy				IMR90 siMEN1 5 Gy				IMR90 siNC SP2509 5 Gy				IMR90 siMEN1 SP2509 5 Gy
total	β-Gal+ cells	β-Gal+%		total	β-Gal+ cells	β-Gal+%		total	β-Gal+ cells	β-Gal+%		total	β-Gal+ cells	β-Gal+%		total	β-Gal+ cells	β-Gal+%		total	β-Gal+ cells	β-Gal+%		total	β-Gal+ cells	β-Gal+%		total	β-Gal+ cells	β-Gal+%
64	8	0.125		52	4	0.0769231		72	25	0.347222		57	8	0.140351		70	24	0.342857		59	13	0.220339		47	40	0.851064		47	21	0.446809
62	10	0.16129		38	2	0.0526316		80	31	0.3875		45	7	0.155556		76	26	0.342105		45	11	0.244444		40	36	0.9		44	18	0.409091
54	5	0.0925926		45	3	0.0666667		49	17	0.346939		40	6	0.15		59	23	0.389831		61	13	0.213115		35	32	0.914286		34	14	0.411765
95	14	0.147368		74	4	0.0540541		45	11	0.244444		42	5	0.119048		54	22	0.407407		45	11	0.244444		35	30	0.857143		33	13	0.393939
48	6	0.125		65	5	0.0769231		53	15	0.283019		50	4	0.08		50	20	0.4		47	8	0.170213		45	40	0.888889		39	15	0.384615
71	7	0.0985915		43	2	0.0465116		59	12	0.20339		42	9	0.214286		41	16	0.390244		62	12	0.193548		37	30	0.810811		33	14	0.424242
79	12	0.151899		44	3	0.0681818		83	31	0.373494		38	5	0.131579		39	11	0.282051		34	5	0.147059		33	25	0.757576		34	12	0.352941
60	8	0.133333		36	2	0.0555556		77	19	0.246753		44	8	0.181818		62	27	0.435484		45	7	0.155556		32	28	0.875		36	16	0.444444
60	10	0.166667		40	3	0.075		60	16	0.266667		40	6	0.15		30	11	0.366667		41	8	0.195122		44	40	0.909091		37	16	0.432432
61	8	0.131148		65	4	0.0615385		43	14	0.325581		52	8	0.153846		50	15	0.3		55	10	0.181818		48	41	0.854167		35	14	0.4
70	9	0.128571		48	2	0.0416667		39	8	0.205128		44	6	0.136364		31	10	0.322581		27	5	0.185185		38	30	0.789474		32	12	0.375
69	10	0.144928		36	3	0.0833333		56	14	0.25		43	7	0.162791		45	19	0.422222		37	3	0.0810811		38	31	0.815789		42	16	0.380952
60	8	0.133333		78	4	0.0512821		62	21	0.33871		38	6	0.157895		31	12	0.387097		40	6	0.15		28	20	0.714286		47	17	0.361702
51	6	0.117647		38	3	0.0789474		34	7	0.205882		40	7	0.175		38	13	0.342105		40	6	0.15		36	30	0.833333		53	27	0.509434
56	8	0.142857		56	4	0.0714286		42	12	0.285714		41	5	0.121951		40	17	0.425		60	13	0.216667		40	30	0.75		58	34	0.586207
56	9	0.160714		47	2	0.0425532		89	25	0.280899		53	8	0.150943		39	16	0.410256		36	8	0.222222		48	39	0.8125		43	19	0.44186
41	4	0.097561		39	3	0.0769231		73	24	0.328767		48	7	0.145833		42	17	0.404762		27	4	0.148148		47	40	0.851064		43	14	0.325581
45	4	0.0888889		41	1	0.0243902		67	19	0.283582		47	5	0.106383		40	13	0.325		58	12	0.206897		47	41	0.87234		40	11	0.275
40	6	0.15		53	3	0.0566038		57	14	0.245614		36	9	0.25		49	18	0.367347		45	10	0.222222		40	35	0.875		40	16	0.4
56	6	0.107143		46	2	0.0434783		59	17	0.288136		45	6	0.133333		51	18	0.352941		40	7	0.175		30	25	0.833333		46	19	0.413043
35	4	0.114286		35	3	0.0857143		49	9	0.183673		52	8	0.153846		48	18	0.375		45	8	0.177778		47	41	0.87234		44	14	0.318182
58	6	0.103448		54	4	0.0740741		69	21	0.304348		35	6	0.171429		54	22	0.407407		48	9	0.1875		42	36	0.857143		33	9	0.272727
75	12	0.16		56	5	0.0892857		60	18	0.3		48	4	0.0833333		43	15	0.348837		49	11	0.22449		46	38	0.826087		41	20	0.487805
60	8	0.133333		58	3	0.0517241		48	13	0.270833		55	8	0.145455		48	20	0.416667		42	6	0.142857		50	40	0.8		42	16	0.380952
59	8	0.135593		62	4	0.0645161		50	12	0.24		48	6	0.125		52	24	0.461538		38	5	0.131579		39	30	0.769231		45	22	0.488889
	mean	0.130048		77	5	0.0627963		44	13	0.295455		41	8	0.195122		51	23	0.45098		49	7	0.142857		36	29	0.805556		30	13	0.433333
	SD	0.0229214		37	4	0.0163334		62	23	0.370968		58	4	0.0689655		38	14	0.368421		38	7	0.184211		56	50	0.892857		33	12	0.363636
					mean	0.0607793		59	15	0.254237		79	12	0.151899		46	16	0.347826		40	9	0.225		66	58	0.878788		34	12	0.352941
					SD	0.0184356		49	14	0.285714		47	6	0.12766		51	16	0.313725		40	5	0.125		49	40	0.816327		37	11	0.297297
								45	10	0.222222		80	15	0.1875		35	18	0.514286		40	8	0.2		52	48	0.923077		44	17	0.386364
								37	8	0.216216		57	11	0.192982		53	23	0.433962		41	9	0.219512		54	47	0.87037		33	13	0.393939
								51	18	0.352941		48	8	0.166667		57	22	0.385965		40	8	0.2		56	50	0.892857		32	14	0.4375
								41	13	0.317073		66	4	0.0606061		49	21	0.428571		50	11	0.22		57	46	0.807018		33	16	0.484848
								27	6	0.222222		70	12	0.171429		55	26	0.472727		44	10	0.227273		50	48	0.96		37	18	0.486486
								51	14	0.27451			mean	0.147614		51	19	0.372549		55	11	0.2			mean	0.8452			mean	0.404528
								75	12	0.16			SD	0.0396809		48	19	0.395833		46	10	0.217391			SD	0.0537742			SD	0.0675046
									mean	0.277996							mean	0.386396			mean	0.187459
									SD	0.0565207							SD	0.0503039			SD	0.0376873

## Sheet: Figure 7e
lung weight (g)
WT-vehicle	0.2	0.22	0.16
WT-SP2509	0.17	0.16	0.2
KMS-vehicle	1.21	0.93	1.05	1.27	0.57	0.66
KMS-SP2509	0.62	0.54	0.97	0.5	0.43	0.49
Body weight (g)
WT-vehicle	24.14	30	28.98
WT-SP2509	19.28	23.34	29.38
KMS-vehicle	20.52	21.5	14.56	23.83	26.27	30.75
KMS-SP2509	18.56	19.1	20.17	20.86	29.34	19.6

## Sheet: supplementary Figure 7e
SA-β-gal positive area						Ki67 positive area						p16 positive area						H3K9me3 positive area
	1	2	3	mean			1	2	3	mean			1	2	3	mean			1	2	3	mean
KMS vehicle	6024	4540	1595	4053		KMS vehicle	10483	11840	13602	11975		KMS-vehicle	605	3009	3166	2260		KMS-vehicle	11948	4262	6593	7601
	7320	7474	13991	9595			23115	15770	15224	18036.3			128	378	150	218.667			0	19559	21388	13649
	18360	10796	9364	12840			31125	24173	24029	26442.3			598	1212	808	872.667			12723	7884	4274	8293.67
	16005	17281	16483	16589.7			21821	33005	25531	26785.7			1302	1792	818	1304			5262	13804	13690	10918.7
	8765	9503	9461	9243			28691	28776	35388	30951.7			355	435	503	431			17253	19711	13495	16819.7
	10068	14128	10291	11495.7			48482	46215	50910	48535.7			858	1129	1167	1051.33			11994	10090	8487	10190.3
KMS SP2509	12154	10389	8860	10467.7		KMS SP2509	1219	1667	457	1114.33		KMS-SP2509	4807	4650	10074	6510.33		KMS-SP2509	14282	23691	13110	17027.7
	18664	31021	30859	26848			1989	3026	2234	2416.33			9515	4140	4577	6077.33			40496	30910	33193	34866.3
	56495	23159	24439	34697.7			3214	3766	5042	4007.33			9693	8718	12880	10430.3			25820	28534	27298	27217.3
	68408	15327	37299	40344.7			17413	17166	16068	16882.3			14878	12819	12166	13287.7			48387	41777	39876	43346.7
	63630	53057	82559	66415.3			15387	13767	19803	16319			4274	3567	4240	4027			34478	42406	42078	39654
	43332	140180	44552	76021.3			15173	21532	19038	18581			10252	8879	10755	9962			33020	38438	33383	34947

## Sheet: supplementary Figure 7f
Time post SP2509 treatment (days)
KMS-vehicle	60	37	42	57	35
KMS-SP2509	78	53	72	74	98

## Sheet: supplementay Figure 7g
NCAM1 positive area							γH2AX positive area					p53 positive area						p-Rb positive area						F4/80 positive area
	1	2	3	mean			1	2	3	mean			1	2	3	mean			1	2	3	mean			1	2	3	mean
KMS vehicle	1346	1483	1379	1402.67		KMS vehicle	8856	5698	3131	5895		KMS vehicle	72	0	46	39.3333		KMS vehicle	890	572	450	637.333		KMS vehicle	165	54	304	174.333
	928	6617	1189	2911.33			12097	17865	14542	14834.7			406	754	354	504.667			7026	1281	1126	3144.33			793	1264	2194	1417
	3210	1769	2542	2507			24310	15793	18051	19384.7			622	521	829	657.333			1024	580	542	715.333			1264	793	1523	1193.33
	11580	12793	10219	11530.7			26172	19110	23073	22785			183	702	1107	664			3534	2652	2138	2774.67			6472	6969	6521	6654
	10173	6781	7895	8283			43318	19217	30926	31153.7			1734	2689	2098	2173.67			8585	7107	7626	7772.67			113	331	317	253.667
	27810	21717	22578	24035			33201	35960	39425	36195.3			2999	1231	11796	5342			5479	18455	4954	9629.33			21264	26988	27584	25278.7
KMS SP2509	0	19	0	6.33333		KMS SP2509	940	1317	549	935.333		KMS SP2509	639	521	457	539		KMS SP2509	0	0	25	8.33333		KMS SP2509	2236	3683	2014	2644.33
	13	24	11	16			2880	439	1266	1528.33			6171	10230	6874	7758.33			14	0	21	11.6667			19087	15084	16353	16841.3
	44	0	33	25.6667			6950	997	974	2973.67			18295	4365	4053	8904.33			0	66	0	22			22760	21823	28633	24405.3
	59	15	66	46.6667			6090	2466	2757	3771			17195	13150	10299	13548			32	0	103	45			40175	40205	39815	40065
	105	75	52	77.3333			7663	6400	9227	7763.33			17333	19755	15077	17388.3			10	14	658	227.333			54104	51613	46255	50657.3
	497	615	531	547.667			15871	20833	27453	21385.7			36845	40285	36615	37915			878	380	1027	761.667			66755	82511	83171	77479

## Sheet: supplementary Figure 7h
tumor volume (mm3)
measurement	1	2	3	4	5	6	7	8	9
A549 shLuc vehicle	62.5	75	87.5	318.5	396	539	608	729	1270.5
	62.5	144	445	364.5	445.5	544	704	800	2028
	75	162	550	441	512	600	896	1050	2050
	75	171.5	550	448	600	607.5	936	1098.5	1452
	75	294	600	600	769.5	608	1267.5	1377	2254
	75	384	650	665.5	800	665.5	1368	1452	3034.5
	144	384	726	726	847	700	1600	1859	2176
A549 shLuc SP2509	112.5	245	550	550	726	736	1028.5	1470	1944
	112.5	252	550	600	786.5	800	1098.5	1512.5	3240
	112.5	256	600	600	864	907.5	1267.5	1521	2594
	126	256	648	665.5	891	936	1400	1568	2058
	126	288	968	700	950	1028.5	1470	1690	2601
	126	288	1028.5	850	1008	1089	1470	1728	1944
	171.5	320	1080	850	1028.5	1183	1521	1859	2025
A549 shMEN1 vehicle	162	125	600	800	726	1080	1584	1728	2362.5
	171.5	126	607.5	850	800	1134	1690	1764	2028
	196	180	650	900	864	1210	1694	1912.5	2366
	196	196	665.5	907.5	968	1296	2058	2160	1943.5
	288	220.5	847	907.5	1028.5	1584	2304	2450	2362.5
	320	445.5	907.5	1008	1089	1666	2304	2548	3375
	364	526.5	1008	1080	1149.5	1774.5	2646	3328	2281.5
A549 shMEN1 SP2509	40	13.5	36	22	88	128	270	294	648
	62.5	28	40.5	48	112	175	288	392	729
	72	28	62.5	87.5	120	196	294	405	688.5
	75	31.5	62.5	88	126	198	318.5	416.5	465.5
	87.5	40	62.5	88	137.5	216	318.5	416.5	700
	100	48	80	175	150	245	343	486	650
	108	54	96	196	162.5	269.5	352	490	640

## Sheet: supplementary Figure 7j
ki67 positive area					mean		p16 positive area					mean		H3K9me3 positive area					mean
A549 shLuc vehicle	1	1136	1893	2156	1728.33		A549 shLuc vehicle	1	6632	1292	4941	4288.33		A549 shLuc vehicle	1	5232	6488	950	4223.33
	2	156	42	54	84			2	4096	2525	2495	3038.67			2	8434	8486	6809	7909.67
	3	636	1074	929	879.667			3	1649	1378	1745	1590.67			3	1605	128	2589	1440.67
	4	1252	1236	500	996			4	2007	3113	2533	2551			4	4484	446	13443	6124.33
	5	6401	9241	10256	8632.67			5	413	1458	3997	1956			5	16348	12638	2399	10461.7
	6	1154	2212	745	1370.33			6	0	0	0	0			6	9111	4427	4334	5957.33
	7	53	2352	24574	8993			7	9834	7620	5495	7649.67			7	3546	2739	20809	9031.33
A549 shLuc SP2509	1	1348	605	473	808.667		A549 shLuc SP2509	1	853	988	1125	988.667		A549 shLuc SP2509	1	82	373	409	288
	2	1093	1782	1624	1499.67			2	7390	9691	3555	6812			2	2775	5115	13979	7289.67
	3	1081	2968	975	1674.67			3	2308	3428	3617	3117.67			3	9949	5984	7218	7717
	4	879	884	2276	1346.33			4	4594	3633	4009	4078.67			4	11121	8720	3526	7789
	5	634	899	1088	873.667			5	6276	5093	3535	4968			5	2102	7333	1916	3783.67
	6	4139	4650	1570	3453			6	15208	3472	8531	9070.33			6	6442	4951	5962	5785
	7	14628	26128	19809	20188.3			7	8325	2429	3649	4801			7	11693	10759	7453	9968.33
A549 shMEN1 vehicle	1	24681	15386	20694	20253.7		A549 shMEN1 vehicle	1	0	0	0	0		A549 shMEN1 vehicle	1	1269	737	256	754
	2	1773	1040	1043	1285.33			2	602	449	2515	1188.67			2	5456	6622	6623	6233.67
	3	16170	17921	9257	14449.3			3	3031	243	779	1351			3	578	52	182	270.667
	4	12904	9581	12014	11499.7			4	3924	3113	13505	6847.33			4	2191	1793	1036	1673.33
	5	9267	13601	29124	17330.7			5	992	1035	2163	1396.67			5	11	134	10	51.6667
	6	36871	37362	27314	33849			6	172	63	288	174.333			6	710	131	1933	924.667
	7	10254	10704	15041	11999.7			7	420	480	330	410			7	1055	879	855	929.667
A549 shMEN1 SP2509	1	1936	2820	4601	3119		A549 shMEN1 SP2509	1	13868	19501	36313	23227.3		A549 shMEN1 SP2509	1	15358	12996	40244	22866
	2	2342	618	689	1216.33			2	49088	38886	40462	42812			2	29005	30565	20068	26546
	3	59	336	151	182			3	36182	83772	44727	54893.7			3	24639	15957	29751	23449
	4	40	55	37	44			4	99083	70312	71945	80446.7			4	31520	19261	19693	23491.3
	5	3104	543	139	1262			5	64978	86684	56020	69227.3			5	34640	40020	40816	38492
	6	3100	3186	3283	3189.67			6	151143	117234	83988	117455			6	17310	54026	35492	35609.3
	7	2215	1940	1437	1864			7	63282	59551	22347	48393.3			7	34308	23314	24863	27495
