# Supplementary material for: MEN1 deficiency leads to neuroendocrine differentiation of lung cancer and disrupts the DNA damage response
Source: Nat Commun. 2020 Feb 21;11:1009. doi: 10.1038/s41467-020-14614-4 (PMC7035285; doi:10.1038/s41467-020-14614-4)
Supplement: Supplementary file 4 — Source Data [file 41467_2020_14614_MOESM4_ESM.zip › fig 1.xlsx]

## Sheet: Figure1d
NCAM 1 positive area						NSE positive area						Syn positive area						CgA positive area
	1	2	3	mean			1	2	3	mean			1	2	3	mean			1	2	3	mean
Men1+/+	80	659	68	269		Men1+/+	13	182	188	127.667		Men1+/+	865	1280	1217	1120.67		Men1+/+	0	0	0	0
	517	786	984	762.333			293	481	173	315.667			1210	1672	812	1231.33			265	277	259	267
	952	960	995	969			335	498	198	343.667			2996	4994	8955	5648.33			208	381	571	386.667
	541	2971	1140	1550.67			171	786	686	547.667			7188	4973	6606	6255.67			699	340	256	431.667
	28103	30745	20410	26419.3			690	3705	1284	1893			29200	20034	24892	24708.7			1092	817	402	770.333
	39496	40077	51321	43631.3			2230	2228	2075	2177.67			31525	27875	26690	28696.7			1806	3084	2597	2495.67
	39568	40934	65973	48825			3706	2709	4167	3527.33			22529	34777	29200	28835.3			3082	2767	2639	2829.33
Men1+/-	1254	1437	1856	1515.67		Men1+/-	2784	2673	2177	2544.67		Men1+/-	5579	2922	2570	3690.33		Men1+/-	2395	2518	1508	2140.33
	1655	2368	2325	2116			3520	4888	7663	5357			4242	9125	4062	5809.67			3566	1008	2463	2345.67
	6006	2936	2357	3766.33			7547	5659	4223	5809.67			6229	6080	12909	8406			4791	3037	4031	3953
	5137	1523	4881	3847			10186	5021	10014	8407			21761	7160	12665	13862			5067	3792	5607	4822
	8448	3444	2269	4720.33			6390	4787	14819	8665.33			17063	11898	19353	16104.7			19200	6407	10776	12127.7
	4313	3150	6778	4747			10548	14014	7243	10601.7			25575	28406	30563	28181.3			13865	11732	19578	15058.3
	6818	5992	8212	7007.33			10548	14014	7243	10601.7			53238	54857	74642	60912.3			12058	23315	17441	17604.7
	168882	83811	142047	131580			17848	13497	21697	17680.7			216132	14019	13381	81177.3			23632	32737	23211	26526.7

## Sheet: Figure1f
NCAM1 positive area						NSE positive area						Syn positive area						CgA positive area
	1	2	3	mean			1	2	3	mean			1	2	3	mean			1	2	3	mean
Men1f/f	468	1061	2302	1277		Men1f/f	0	11	26	12.3333		Men1f/f	144	34	370	182.667		Men1f/f	69	125	45	79.6667
	1139	2607	1285	1677			39	11	12	20.6667			214	302	57	191			397	150	276	274.333
	696	1248	4539	2161			61	76	0	45.6667			1064	499	194	585.667			282	399	175	285.333
	2123	2711	2275	2369.67			164	98	150	137.333			482	957	362	600.333			434	270	215	306.333
	3538	2892	1757	2729			258	153	170	193.667			204	733	929	622			95	134	856	361.667
	3208	2753	2820	2927			26	190	758	324.667			996	372	614	660.667			703	23	407	377.667
	3289	1892	3842	3007.67			148	490	536	391.333			1077	512	1847	1145.33			592	316	684	530.667
	5943	9517	6301	7253.67			482	632	504	539.333			601	1764	1136	1167			676	413	594	561
							1582	141	147	623.333			2116	279	1124	1173			632	900	394	642
Men1Δ/Δ	5307	4531	9472	6436.67			423	711	849	661			3230	754	498	1494			1153	610	337	700
	17647	1996	841	6828			1365	621	1018	1001.33			1652	1636	1467	1585			502	845	1029	792
	4865	10626	7214	7568.33			494	1101	1589	1061.33			2587	1276	1449	1770.67			1064	1524	1021	1203
	12055	26807	8848	15903.3
	13849	17978	20554	17460.3		Men1Δ/Δ	308	926	864	699.333		Men1Δ/Δ	82	79	614	258.333		Men1Δ/Δ	411	2140	1133	1228
	15147	16137	26026	19103.3			5210	1977	1323	2836.67			1233	1394	1411	1346			1267	1984	1400	1550.33
	25160	23315	13831	20768.7			3263	2927	3199	3129.67			1417	1477	1617	1503.67			1680	3261	2287	2409.33
	16629	20733	32534	23298.7			6424	4916	4438	5259.33			962	1858	2176	1665.33			1821	2453	4413	2895.67
	27361	34414	27248	29674.3			5050	6270	4875	5398.33			3397	6317	2069	3927.67			4864	822	3634	3106.67
	31286	16423	41803	29837.3			5462	5055	5921	5479.33			3673	4232	5352	4419			2893	5960	2637	3830
	44288	34502	43668	40819.3			4286	7899	5848	6011			3339	3870	7094	4767.67			996	6875	5561	4477.33
							8499	4898	4963	6120			2987	3781	7615	4794.33			5544	3794	4506	4614.67
							7062	7231	5714	6669			4864	3846	8989	5899.67			4384	4672	5095	4717
							6403	8255	7145	7267.67			6273	6911	6235	6473			4129	7353	3649	5043.67
							10602	9246	6617	8821.67			3116	10725	9125	7655.33			4225	13746	5272	7747.67
							6942	9881	12643	9822			7184	8153	9941	8426			5266	9433	9719	8139.33
							1793	13331	14945	10023			7857	10475	10869	9733.67			6101	12428	11581	10036.7
							11346	13028	7418	10597.3			7354	12322	10942	10206			10515	13731	8523	10923

## Sheet: Figure 1g
NCAM1 positive area						NSE positive area						Syn positive area						CgA positive area
	1	2	3	mean			1	2	3	mean			1	2	3	mean			1	2	3	mean
MLLf/f	79	144	205	142.667		MLLf/f	0	10	0	3.33333		MLLf/f	15	11	111	45.6667		MLLf/f	0	0	0	0
	291	104	248	214.333			57	162	71	96.6667			99	23	128	83.3333			0	0	0	0
	151	419	246	272			338	63	75	158.667			95	176	98	123			0	0	0	0
	626	673	1758	1019			223	100	177	166.667			11	62	296	123			10	0	10	6.66667
	1305	700	1176	1060.33			27	185	338	183.333			69	64	266	133			24	12	17	17.6667
	1277	1541	827	1215			437	61	125	207.667			116	165	147	142.667			12	10	48	23.3333
	1371	1685	1415	1490.33			279	208	160	215.667			57	93	279	143			51	23	11	28.3333
	1720	2817	385	1640.67			128	216	329	224.333			232	151	125	169.333			21	11	55	29
	3032	437	1976	1815			81	398	446	308.333			147	211	286	214.667			0	64	53	39
	1447	2351	1975	1924.33			205	319	461	328.333			180	109	362	217			43	37	56	45.3333
	2183	1673	2125	1993.67			489	437	230	385.333			228	314	394	312			132	42	0	58
	1379	1344	3309	2010.67			407	471	382	420			511	767	115	464.333			50	85	55	63.3333
	1969	1514	2901	2128			184	402	676	420.667			489	285	825	533			133	16	116	88.3333
	2748	2414	1851	2337.67			578	327	468	457.667			373	1036	470	626.333			115	135	48	99.3333
	1049	3260	3524	2611			379	637	392	469.333			500	1263	894	885.667			10	201	121	110.667
	2166	1274	4486	2642			751	655	918	774.667			785	152	1959	965.333			238	144	74	152
	2125	6646	1983	3584.67			1537	578	606	907			1131	1358	717	1068.67			54	96	488	212.667
	313	3578	8326	4072.33			799	1103	1088	996.667			2692	2191	1236	2039.67			272	148	528	316
	6042	3406	6123	5190.33			655	2381	2363	1799.67			2220	2553	4328	3033.67			71	410	624	368.333
	10275	3179	3729	5727.67			3560	1542	1479	2193.67			3885	1829	8960	4891.33			291	357	1182	610
	11517	15809	13838	13721.3			2555	3223	1732	2503.33			4649	6669	7088	6135.33			203	1252	605	686.667
MLLΔ/Δ	3047	6744	4440	4743.67		MLLΔ/Δ	1632	2070	1913	1871.67		MLLΔ/Δ	1009	1023	1029	1020.33		MLLΔ/Δ	281	352	394	342.333
	8102	5159	7449	6903.33			1722	2461	1782	1988.33			1505	1362	1037	1301.33			646	107	385	379.333
	13391	8184	12170	11248.3			2397	3217	2599	2737.67			1913	1643	1547	1701			331	233	675	413
	5812	11208	19567	12195.7			3084	5227	2337	3549.33			1926	2364	1992	2094			412	405	446	421
	11702	11968	17132	13600.7			5361	1422	4210	3664.33			2773	3320	1381	2491.33			823	319	143	428.333
	18813	11460	13171	14481.3			3269	3688	5147	4034.67			3052	3731	1883	2888.67			192	355	852	466.333
	23835	11350	10263	15149.3			3306	2898	5940	4048			5185	2568	1397	3050			625	412	472	503
	15387	17426	13058	15290.3			3460	4115	5354	4309.67			3296	4153	2598	3349			1050	808	322	726.667
	21869	12441	14347	16219			3407	4626	6299	4777.33			2545	2306	7603	4151.33			593	1008	727	776
	19541	15951	14075	16522.3			5366	6581	2568	4838.33			4533	2598	7029	4720			1334	718	655	902.333
	22153	18582	13811	18182			5752	4815	8936	6501			7885	3552	4237	5224.67			378	436	2120	978
	13320	29873	13923	19038.7			4100	9095	7493	6896			5094	5966	5527	5529			1915	1118	245	1092.67
	30553	24648	10064	21755			8242	5306	7548	7032			3276	7873	9773	6974			1404	1295	1025	1241.33
	12797	28259	28410	23155.3			9817	7954	8676	8815.67			6753	13873	2111	7579			2357	962	1160	1493
	19027	21171	34619	24939			15103	11502	10036	12213.7			4736	6334	12309	7793			2009	1595	1027	1543.67
	36187	20866	27832	28295			11240	13673	16479	13797.3			10042	10522	11925	10829.7			2098	2617	967	1894

## Sheet: supplementary Figure 1b
Ki67 positive area						ASCL1 positive area						NEUROD1 positive area						MYC positive area
	1	2	3	mean			1	2	3	mean			1	2	3	mean			1	2	3	mean
Men1f/f	0	0	0	0		Men1f/f	0	0	0	0		Men1f/f	134	192	12	112.667		Men1f/f	0	0	0	0
	856	632	105	531			316	160	436	304			323	33	0	118.667			147	218	638	334.333
	663	755	1372	930			1713	672	183	856			189	157	260	202			957	531	737	741.667
	732	1640	1018	1130			931	927	854	904			315	101	575	330.333			1200	1292	456	982.667
	1447	1522	1217	1395.33			2274	675	1447	1465.33			304	326	642	424			3075	101	85	1087
	762	1896	1671	1443			2177	2367	84	1542.67			816	359	220	465			752	1028	1727	1169
	2349	1850	703	1634			1189	2317	2425	1977			285	1152	752	729.667			1331	1583	615	1176.33
	1944	1752	1302	1666			2189	2254	1793	2078.67			113	15	4453	1527			521	2084	1802	1469
	1950	2907	1505	2120.67			2478	1943	2863	2428			1394	80	4742	2072			1923	669	2037	1543
	2838	2052	1507	2132.33									4700	1774	1757	2743.67			891	3999	1005	1965
	2566	1747	3014	2442.33		Men1Δ/Δ	301	145	244	230			3743	4717	2415	3625			3842	3890	1878	3203.33
	3094	1777	2531	2467.33			1272	758	572	867.333			7979	5596	1315	4963.33			3506	1062	5062	3210
	1424	4744	2273	2813.67			1492	1241	1163	1298.67			4833	11331	437	5533.67			4661	3539	1766	3322
	1738	2175	2228	2047			1152	1680	1615	1482.33			10190	10167	1331	7229.33			3924	5202	5530	4885.33
	1350	1790	1815	1651.67			1688	1194	1744	1542			6905	8654	6494	7351			1803	1568	13878	5749.67
	1940	1023	1371	1444.67			1667	1218	1788	1557.67									9315	3956	7213	6828
	1510	1721	1463	1564.67			1934	1516	1967	1805.67		Men1Δ/Δ	35	0	0	11.6667			24010	19361	21167	21512.7
	4545	4453	4159	4385.67			1981	2377	1653	2003.67			148	21	39	69.3333			15895	40169	19165	25076.3
							1722	2171	2267	2053.33			244	30	10	94.6667
Men1Δ/Δ	6305	5913	5555	5924.33			2509	2168	1770	2149			234	151	94	159.667		Men1Δ/Δ	32	29	21	27.3333
	1570	2442	2512	2174.67			2880	2733	1097	2236.67			0	161	536	232.333			269	147	157	191
	1883	2946	2432	2420.33			1412	3650	1825	2295.67			287	527	33	282.333			47	498	342	295.667
	6545	6770	7869	7061.33			2845	2403	2149	2465.67			581	236	248	355			541	160	755	485.333
	4130	2190	2526	2948.67			3946	1790	1978	2571.33			398	1199	798	798.333			508	871	314	564.333
	3547	2723	2817	3029			2117	3742	2564	2807.67			1145	384	909	812.667			606	478	2425	1169.67
	4022	3542	2506	3356.67			2640	3924	3985	3516.33			0	29	2595	874.667			2060	3155	796	2003.67
	3864	3883	3752	3833			2660	3862	4976	3832.67			468	1413	957	946			913	313	5272	2166
	4706	2269	5039	4004.67			3774	3920	5125	4273			1454	1050	1730	1411.33			1027	4087	2371	2495
	3800	4238	4869	4302.33									652	2074	2612	1779.33			3171	2907	3200	3092.67
	5994	5331	4361	5228.67									721	1697	3411	1943			1678	2179	5629	3162
	3242	5394	7494	5376.67									1491	2345	3033	2289.67			4492	5686	11757	7311.67
	7031	4200	5625	5618.67									5499	833	646	2326			11782	7588	5384	8251.33
	8590	5581	10030	8067									1272	342	6324	2646			11023	10089	9636	10249.3
	8058	15031	9135	10741.3									2193	4808	3670	3557			11685	17520	9956	13053.7
	13574	13316	5775	10888.3									6700	7560	8222	7494			16195	12850	15088	14711
	11911	10426	10436	10924.3									8507	10273	9162	9314			13694	14182	20715	16197
	12710	11028	12066	11934.7															16745	17870	24668	19761
	16648	8567	13223	12812.7															23313	20083	19676	21024
	70168	59160	88078	72468.7
