# Supplementary material for: MEN1 deficiency leads to neuroendocrine differentiation of lung cancer and disrupts the DNA damage response
Source: Nat Commun. 2020 Feb 21;11:1009. doi: 10.1038/s41467-020-14614-4 (PMC7035285; doi:10.1038/s41467-020-14614-4)
Supplement: Supplementary file 4 — Source Data [file 41467_2020_14614_MOESM4_ESM.zip › fig 2.xlsx]

## Sheet: Figure 2c
	survival analysis
	days	WT	MS	KS	KMS
	22	0	0	1	0
	54	0	0	0	1
	54	0	0	0	1
	42	0	0	0	1
	13	0	0	0	1
	17	0	0	0	1
	50	0	0	0	1
	67	0	0	0	1
	70	0	0	0	1
	67	0	0	0	1
	79	0	0	0	1
	79	0	0	0	1
	15	0	0	0	1
	78	0	0	0	1
	78	0	0	0	1
	57	0	0	0	1
	50	0	0	1
	101	0	0	1
	102	0	0	1
	110	0	0	1
	115	0	0	1
	129	0	0	1
	130	0	0	0
	150	0	0	1
	155	0		1
	160	0		0

## Sheet: Figure 2d
lung weight						lung weight VS body weight
WT	MS	KS	KMS			WT	MS	KS	KMS
0.34	0.23	0.6	1.34			0.0115254	0.0102222	0.0185414	0.0538369
0.23	0.2	0.42	1.36			0.0061089	0.010929	0.0151079	0.045485
0.28	0.28	0.51	1.18			0.00727273	0.0119149	0.017	0.0550373
0.28	0.22	0.64	1.33			0.00887762	0.00920117	0.0233747	0.071123
0.28	0.21	1.13	1.32			0.0096452	0.00897436	0.0561072	0.0545004
0.22	0.29	0.4	1.06			0.00757837	0.0120733	0.0177778	0.044688
0.23	0.15	0.72	1.05			0.00658083	0.00651607	0.0570975	0.0414692
0.4	0.29	0.82	1.07			0.011554	0.0114173	0.037222	0.0439786
0.32	0.21	1.11	1.21			0.0116788	0.00945946	0.059074	0.0529541
0.29	0.21	0.39	0.76			0.0133641	0.0092511	0.0185009	0.0239596
0.21	0.2	0.99	0.67			0.00933333	0.00796813	0.0513219	0.0450269
0.16	0.16	0.34	0.63			0.00751174	0.00476616	0.0143824	0.0272727
0.19	0.36	0.94	1.18			0.00704225	0.00933368	0.0428832	0.0530099
0.14	0.25	0.33	1.27			0.00689655	0.00695797	0.015493	0.0622244
0.2	0.26		1.2			0.00972763	0.00610472		0.0620155
0.26						0.010467
0.23						0.010186

## Sheet: Supplementary Figure 2e
Ki67 positive area						NCAM1 positive area						NSE positive area						E-cadherin positive area						Nestin positive area						Vimentin positive area						ZEB1 positive area						CgA positive area						Syn positive area
	1	2	3	mean			1	2	3	mean			1	2	3	mean			1	2	3	mean			1	2	3	mean			1	2	3	mean			1	2	3	mean			1	2	3	mean			1
KS	0	0	0	0		KS	0	0	0	0		KS	0	0	0	0		KS	106	32	62	66.6667		KS	14461	17752	12560	14924.3		KS	1939	869	2609	1805.67		KS	600	805	531	645.333		KS	326	69	83	159.333		KS	0
	81	212	101	131.333			10	0	0	3.33333			0	0	0	0			130	61	453	214.667			18007	20799	20556	19787.3			2235	5739	2420	3464.67			1006	658	972	878.667			227	350	278	285			25
	430	173	273	292			13	10	0	7.66667			0	0	0	0			226	345	234	268.333			26877	25979	14285	22380.3			3546	2285	5979	3936.67			1236	879	540	885			346	359	411	372			0
	1146	158	1029	777.667			33	11	0	14.6667			0	0	0	0			529	221	270	340			25121	24675	23777	24524.3			7915	3068	3527	4836.67			1004	876	968	949.333			285	307	672	421.333			76
	1175	666	1253	1031.33			23	58	22	34.3333			0	0	0	0			458	497	822	592.333			22967	23015	30283	25421.7			3729	10155	1749	5211			748	825	1320	964.333			1122	23	185	443.333			28
	1606	805	1081	1164			16	0	101	39			0	0	0	0			1264	1236	1141	1213.67			33161	24687	26143	27997			988	11836	2906	5243.33			1285	1095	625	1001.67			1353	202	67	540.667			0
	2036	885	1214	1378.33			52	50	22	41.3333			0	0	0	0			1783	1748	2978	2169.67			15903	32964	36172	28346.3			12803	4971	3849	7207.67			1249	1630	1295	1391.33			1073	515	179	589			202
	1743	1703	1136	1527.33			44	10	169	74.3333			0	0	10	3.33333			3724	3532	631	2629			36970	26272	24694	29312			5026	7721	8986	7244.33			2364	1181	1368	1637.67			997	948	936	960.333			941
	2056	973	2176	1735			226	29	0	85			0	0	24	8			2681	3522	2431	2878			35179	40041	32733	35984.3			1566	10354	10164	7361.33			1800	1031	2243	1691.33			940	1011	1386	1112.33			300
	2333	2384	1695	2137.33			289	197	143	209.667			23	43	0	22			5303	3522	2431	3752			35358	45333	27451	36047.3			10759	10224	6595	9192.67			2144	1003	2026	1724.33			1085	1923	681	1229.67			1913
	2379	2953	2168	2500			13	915	125	351			145	75	242	154			3188	8177	2028	4464.33			57466	23923	28180	36523			13411	12810	12934	13051.7			1151	1634	2715	1833.33			1211	587	2301	1366.33			2073
	2676	2714	2676	2688.67			323	430	412	388.333			486	471	1063	673.333			5443	4387	8069	5966.33			70867	21174	25032	39024.3			3604	10950	24643	13065.7			1422	1993	2131	1848.67			2135	1790	1789	1904.67			2388
	1661	3824	3002	2829			273	778	359	470			2913	200	2983	2032			5967	3199	9180	6115.33			41292	51248	34726	42422			12326	12890	16486	13900.7			2186	2641	1405	2077.33			5658	5056	1854	4189.33			5879
	3831	3151	4543	3841.67			2794	8823	10515	7377.33			3207	2590	12671	6156			13452	9641	6219	9770.67			42802	45858	49838	46166			28660	17367	25753	23926.7			1666	2338	2230	2078			5701	5639	2215	4518.33			6955
KMS	1058	1413	916	1129		KMS	77	167	63	102.333		KMS	0	0	0	0		KMS	4033	3795	8634	5487.33		KMS	797	270	449	505.333		KMS	12	25	61	32.6667		KMS	288	161	289	246		KMS	768	471	1147	795.333		KMS	322
	1053	1232	1333	1206			1149	294	1085	842.667			0	0	0	0			6601	6407	6105	6371			4185	1720	313	2072.67			38	189	37	88			424	168	160	250.667			1188	968	1049	1068.33			2610
	2292	2383	1550	2075			1822	951	1330	1367.67			320	324	244	296			7470	8796	8763	8343			1743	3979	2661	2794.33			161	169	226	185.333			313	294	188	265			381	1295	2193	1289.67			2049
	2710	2288	1633	2210.33			305	2041	1786	1377.33			294	416	570	426.667			11637	6849	9000	9162			2137	4422	4845	3801.33			91	249	254	198			113	415	325	284.333			1615	3506	1935	2352			4334
	3691	1763	1523	2325.67			4038	260	125	1474.33			820	1386	570	925.333			8976	15887	9250	11371			6402	6153	1572	4709			154	429	231	271.333			200	406	356	320.667			2160	1924	4405	2829.67			3185
	2765	2147	2207	2373			1330	1040	2350	1573.33			2592	2894	3487	2991			7312	13846	17694	12950.7			12332	2049	1133	5171.33			331	101	393	275			394	255	425	358			3443	3548	2863	3284.67			4556
	3080	2756	2339	2725			2817	2342	2821	2660			4380	3005	5184	4189.67			11866	12524	19264	14551.3			3878	5982	8062	5974			761	324	78	387.667			554	215	474	414.333			4582	4284	1058	3308			6320
	2847	2292	3225	2788			1928	1662	5908	3166			7574	4871	3075	5173.33			19201	20129	10624	16651.3			11529	2770	4084	6127.67			551	396	712	553			579	225	568	457.333			3346	5068	2477	3630.33			8950
	3553	5075	2193	3607			5010	2265	8322	5199			8199	4491	7804	6831.33			16166	24066	12591	17607.7			6110	7111	10263	7828			951	437	806	731.333			845	363	519	575.667			2155	7744	1776	3891.67			7964
	4873	4869	2935	4225.67			7656	5908	3990	5851.33			4195	5734	12044	7324.33			24899	20512	12760	19390.3			10975	12524	595	8031.33			1317	960	234	837			516	785	678	659.667			14789	1700	1939	6142.67			7214
	5175	3838	5033	4682			7325	7419	3567	6103.67			8431	8894	5740	7688.33			27999	13865	17796	19886.7			8686	8895	8756	8779			1091	443	1076	870			594	978	834	802			2940	17446	3735	8040.33			14597
	7122	4511	3697	5110			6189	8661	9625	8158.33			4158	13733	13308	10399.7			19341	17063	30937	22447			11926	10662	8366	10318			6083	1685	2262	3343.33			919	687	864	823.333			10628	5702	9588	8639.33			15828
	6932	6328	5422	6227.33			11277	10195	8378	9950			31498	32845	23461	29268			21130	26306	24672	24036			8896	16430	10280	11868.7			2968	5189	9757	5971.33			1100	1275	586	987			11271	11835	8953	10686.3			15534
	9148	9897	8269	9104.67			9162	25106	8945	14404.3			37262	34109	51292	40887.7			30533	38417	25677	31542.3			27402	18780	22987	23056.3			3878	7069	7887	6278			1496	1180	1165	1280.33			43145	146913	133345	107801			49427
[truncated: 3 more columns]

## Sheet: Supplementary Figure 2f
F4/80 positive area						CD31 positive area						HMGA2 positive area
	1	2	3	mean			1	2	3	mean			1	2	3	mean
KS	103	87	96	95.3333		KS	91	25	105	73.6667		KS	0	0	0	0
	309	259	164	244			150	176	58	128			0	0	0	0
	39377	35605	27852	34278			80	57	248	128.333			0	0	0	0
	877	130	221	409.333			256	77	140	157.667			19	50	55	41.3333
	234	575	526	445			319	157	159	211.667			56	12	80	49.3333
	144	1138	314	532			431	270	66	255.667			0	0	292	97.3333
	49126	36000	99587	61571			421	445	261	375.667			262	87	0	116.333
	1798	1513	1228	1513			825	446	114	461.667			168	101	98	122.333
	73818	33655	73953	60475.3			530	801	400	577			140	22	250	137.333
	79838	93158	77430	83475.3			913	988	519	806.667			148	193	253	198
	80970	82368	88944	84094			1095	212	1144	817			223	217	281	240.333
	8950	13291	6050	9430.33			799	732	2012	1181			109	434	445	329.333
	4352	4441	6880	5224.33			871	2440	1078	1463			578	870	315	587.667
	16780	31214	16054	21349.3			2357	3406	603	2122			1546	1351	971	1289.33
KMS	10	0	0	3.33333		KMS	485	378	380	414.333		KMS	745	278	146	389.667
	0	0	15	5			623	539	583	581.667			928	2718	2750	2132
	0	11	11	7.33333			944	503	461	636			1215	1358	1514	1362.33
	0	23	0	7.66667			449	510	1109	689.333			6451	3716	1264	3810.33
	0	0	43	14.3333			1263	1538	1076	1292.33			936	872	898	902
	0	22	92	38			1584	1427	1154	1388.33			2173	1177	2007	1785.67
	113	0	23	45.3333			1479	2125	1860	1821.33			914	1355	880	1049.67
	71	148	228	149			1952	1821	2435	2069.33			10932	8819	16227	11992.7
	0	0	606	202			2597	3971	700	2422.67			5480	4017	4121	4539.33
	448	232	249	309.667			3053	3371	1877	2767			915	701	2086	1234
	595	1091	916	867.333			3619	2081	3942	3214			4063	1229	3223	2838.33
	5016	6646	4780	5480.67			2645	6523	4166	4444.67			3883	4387	2314	3528
	2505	2936	828	2089.67			4051	5480	4345	4625.33			7127	7459	10917	8501
	21177	408	308	7297.67			4355	12050	1605	6003.33			26975	13626	22179	20926.7
