# Supplementary material for: MEN1 deficiency leads to neuroendocrine differentiation of lung cancer and disrupts the DNA damage response
Source: Nat Commun. 2020 Feb 21;11:1009. doi: 10.1038/s41467-020-14614-4 (PMC7035285; doi:10.1038/s41467-020-14614-4)
Supplement: Supplementary file 4 — Source Data [file 41467_2020_14614_MOESM4_ESM.zip › fig 4.xlsx]

## Sheet: Figure 4c
					NBUDs		NBUDs			MNi		MNi
					0 Gy		10 Gy			0 Gy		10 Gy
					MEF-Men1f/f	MEF-Men1Δ/Δ	MEF-Men1f/f	MEF-Men1Δ/Δ		MEF-Men1f/f	MEF-Men1Δ/Δ	MEF-Men1f/f	MEF-Men1Δ/Δ
					3	6	8	21		4	8	9	25
					4	4	6	15		6	9	7	23
					2	7	10	18		3	11	13	27
				mean	3	5.66667	8	18		4.33333	9.33333	9.66667	25
				SD	1	1.52753	2	3		1.52753	1.52753	3.05505	2

## Sheet: supplementray Figure 4b
	lung tissues	0 Gy		3 Gy
		Men1f/f	Men1Δ/Δ	Men1f/f	Men1Δ/Δ
		0.128	0.1033	3.3	5.64
		0.132	0.117	3.935	6.938
		0.105	0.122	3.016	5.74
				2.939	4.227
	mean	0.121667	0.1141	3.2975	5.63625
	SD	0.0145717	0.00968143	0.452466	1.10925
	SQRT	1.73205	1.73205	2	2
	SEM	0.00841295	0.00558957	0.226233	0.554626

## Sheet: supplementray Figure 4e
	0 Gy		3 Gy
BEAS-2B	Vector	MEN1	Vector	MEN1
	0.006	0.005	0.825	0.343
	0.01	0.006	0.923	0.366
	0.034	0.012	1.002	0.503
	0.02	0.008	1.072	0.572
	0.032	0.014	0.884	0.45
	0.02	0.012	1.132	0.434
	0.016	0.006	1.136	0.764
	0.044	0.016	0.711	0.482
	0.037	0.015	0.822	0.511
	0.023	0.021	0.654	0.414
	0.035	0.037	0.479	0.701
	0.01	0.024	0.448	0.501
	0.018	0.008	0.633	0.451
	0.026	0.007	0.576	0.499385	mean
	0.014	0.018	0.542	0.120758	SD
	0.049	0.018	0.541	3.60555	SQRT
	0.023	0.091	0.676	0.0334922	SEM
	0.017	0.026	0.594
	0.01	0.03	0.758333	mean
	0.026	0.014	0.22435	SD
	0.007	0.02	4.24264	SQRT
	0.02	0.046	0.0528797	SEM
	0.039	0.007
	0.009	0.0200435	mean
	0.012	0.0186486	SD
	0.018	4.79583	SQRT
	0.024	0.0038885	SEM
	0.014
	0.041
	0.027
	0.0227	mean
	0.0116919	SD
	5.47723	SQRT
	0.00213464	SEM

## Sheet: supplementray Figure 5a top
ɣH2AX	0 Gy		2 Gy		5 Gy		10 Gy
MEF	p53f/f	p53Δ/Δ	p53f/f	p53Δ/Δ	p53f/f	p53Δ/Δ	p53f/f	p53Δ/Δ
	0.195	0.26	0.951	0.905	1.15	1.05	1.4	2.05
	0.094	0.204	0.807	0.975	1.024	1.15	1.58	1.17
	0.132	0.333	0.78	0.854	0.726	1.38	1.568	1.168
	0.322	0.138	0.852	0.988	1.253	1.052	1.502	1.274
	0.431	0.134	0.785	0.913	1.27	1.41	0.764	1.225
	0.252	0.185	0.383	1.028	0.701	1.65	1.754	1.725
	0.236	0.231	1.083	0.907	0.64	1.35	1.633	1.67
	0.141	0.165	0.913	0.988	0.601	0.98	1.715	1.985
	0.137	0.35	0.774	0.745	1.211	0.86	0.877	1.12
	0.231	0.134	0.912	0.773	0.814	1.95	0.954	1.944
	0.265	0.139	0.957	0.976	0.667	1.304	1.094	1.17
	0.179	0.133	0.613	0.933	0.785	1.166	0.98	1.286
	0.441	0.285	0.505	0.961	0.751	0.924	1.1332	1.34225
	0.244	0.114	0.683	1.129	0.854	0.95	1.275	1.362
	0.475	0.174	0.495	1.8	0.807	1.4	1.287	1.231
	0.309	0.238	0.6	1.776	0.611	1.52	1.052	1.428
	0.157	0.369	0.7	0.988	0.917	0.905	1.893	1.972
	0.313	0.645	0.613	1.103	0.911	1.075	0.967	1.335
	0.25	0.204	0.585	0.623	0.648	0.988	0.896	1.162
	0.275	0.406	0.761	1.033	1.082	1.05	1.525	1.378
	0.257	0.161	0.918	1.21	0.89	0.97	2.083	1.289
	0.254095	0.281	0.435	1.46	0.715	1.07	1.238	2.091
	0.103264	0.143	0.374	0.795	0.631	1.11	1.375	2.22
	4.58258	0.117	0.462	0.81	0.732	1.066	1.18	1.856
	0.0225341	0.115	0.456	1.16	0.962	0.97	0.967	1.173
		0.229	0.386	0.924	2.04	1.033	1.047	2.094
	mean	0.226423	0.378	0.871	1.547	1.274	1.158	1.121
	SD	0.120149	0.305	0.514	0.534	1.673	1.011	2.988
	SQRT	5.09902	0.607	1	0.948	1.789	0.858	1.677
	SEM	0.0235632	0.554	0.645	0.785	1.857	0.754	1.584
			0.938	0.7	1.385	1.546	1.56	1.305
			0.903	1.383	0.911	0.826	1.683	1.507
			0.774	1.09	1.119	1.328	1.423	1.482
			0.682	0.89	0.5	1.1	1.387	1.398
			0.467	0.995588	0.972	1.4	1.714	1.425
			0.428	0.279852	0.908	1.646	1.043	2.441
			0.452	5.83095	1.025	1.787	1.599	1.4
			0.406	0.0479943	0.815	1.164	0.943	1.275
			0.462		0.75	1.277	0.991	2.178
			0.503		0.834	1.68	2.5	2.042
			0.986		0.944	1.35	0.772	1.874
			0.85		0.89	1.274	0.895	2.016
			0.946		1.249	1.383	0.697	1.774
			0.371		0.995	1.14	1.02	2.142
			0.715		0.875	0.958	1.727	1.275
			0.752		0.978	1.461	1.1	1.435
			0.65787		1.12	1.66	1.3352	1.574
			0.186565		1.05	1.615	1.476	1.288
			6.78233		1.233	2.557	1.16	1.724
			0.0275075		1.688	1.309	1.26081	1.476
					1.53	1.013	0.387339	1.522
					0.960353	1.14	7	1.9
					0.30363	0.985	0.0553341	1.913
					7.14143	1.373		2.161
					0.0425167	1.8		1.62254	mean
						1.324		0.403177	SD
						1.463		7.34847	SQRT
						1.227		0.0548655	SEM
					mean	1.30538
					SD	0.329124
					SQRT	7.61577
					SEM	0.0432161

## Sheet: supplementray Figure 5a bottom
		0 Gy		2 Gy		5 Gy		10 Gy
% menin colocalizated with ɣH2AX	MEF	p53f/f	p53Δ/Δ	p53f/f	p53Δ/Δ	p53f/f	p53Δ/Δ	p53f/f	p53Δ/Δ
		0.53	1.54	2.95	8.12	20.45	40.37	25.12	44.13
		0.72	2.01	3.87	10.53	25.3	35.44	18.93	45.68
		0.77	1.32	7.8	11.2	15.85	38.43	24.12	56.75
		0.42	2.06	5.84	13.5	21.44	42.37	23.32	45.67
		0.53	2.04	5.36	9.18	27.03	41.1	21.15	47.28
		0.75	3.33	3.83	12.5	22.46	40.23	18.99	46.7
		0.63	1.38	3.81	10.4	21.08	35.72	30.7	47.74
		0.74	1.22	3.19	10.56	16.88	30.46	31.25	52.25
		0.37	1.83	4.75	9.58	21.94	36.36	24.18	60.23
		0.42	1.31	3.12	12.4	18.77	30.58	29.32	55.27
		0.65	1.68	5.88	13.9	16.93	34.04	28.79	67.16
		0.79	1.35	5.13	10.4	27.34	36.14	33.15	45.89
		0.44	1.33	3.54	8.89	25.74	29.33	27.35	52.12
		0.58	1.39	3.85	13.6	24.35	29.5	27.87	44.9
		0.75	2.01	4.85	11.65	20.97	34.6	25.12	47.12
		0.9	1.58	6	11.28	26.43	35.88	23.98	52.86
		0.57	1.24	4.7	12.4	19.88	40.94	31.2	53.14
		0.91	1.71	5.13	8.77	19.95	45.87	27.4	36.28
		0.52	1.32	5.82	9.89	24.67	48.12	26.53	43.2
		0.74	2.06	6.11	11.03	18.9	45.02	28.85	42.84
		0.75	1.26	4.18	12.35	19.89	47.15	28.03	47.92
	mean	0.641905	1.21	3.45	10.33	17.48	37.11	38.12	33.53
	SD	0.158039	1.04	4.17	12.1	23.54	51.1	37.5	46.12
	SQRT	4.69042	1.16	4.16	8.78	27.93	46.45	28.11	37.8
	SEM	0.0336939	1.81	4.56	7.98	26.45	47.8	26.67	42.89
			1.35	3.26	10.82	24.44	33.65	27.14	50.02
			1.71	3.77	11.64	24.57	37.98	25.87	52.22
			1.05	3.85	9.98	23.34	33.67	31.11	43.5
			1.25	6.14	8.79	24.18	37.89	25.78	47.13
		mean	1.57069	4.55	11.15	19.45	35.78	25.74	49
		SD	0.465134	5.15	10	23.8	39.12	34.5	42.12
		SQRT	5.47723	3.29	10.58	21.91	38.16	26.56	48.89
		SEM	0.0849214	2.78	14.5	21.21	32.16	28.24	56
				3.68	12.4	25	30.14	24.13	58.4
				4.12	10.7	22.97	34.22	37.15	45.03
				4.38	9.95	19.98	24.56	31.17	45.07
				4.52	10.8842	21.05	37.16	34.26	48.34
				4.16	1.63499	21.15	31.64	29.95	39.89
				4.28	6.08276	25	42.12	31.2	52.27
				5.03	0.268791	23.34	36.18	19.89	64.46
				5.8		24.91	35	25	74.5
				5.8		19.9	27.38	22.77	57.8
				4.96		21.49	38.13	25.89	57.12
				3.87		19.95	34	26.67	62.04
				5.15		25.14	35.98	22.75	74.8
				5.24		19.78	46.11	24.13	66.4
			mean	4.56152		21.24	36.61	22.77	57.4
			SD	1.04505		20.51	36.5	31	64.2
			SQRT	6.85565		21.33	35.57	33.54	57.45
			SEM	0.152436		23.15	39.03	20.13	53.4
						21.15	30.13	21.16	54.77
					mean	22.188	34.5	27.3382	58.82
					SD	2.85675	30.89	4.65927	64.2
					SQRT	7.2111	37.13	7.2111	47.65
					SEM	0.396161	38.26	0.646124	52.2
							32.14		50
							46.77		39.15
							42.27		56.34
						mean	37.2576	mean	51.4836
						SD	5.66973	SD	8.8097
						SQRT	7.68115	SQRT	7.68115
						SEM	0.738136	SEM	1.14693

## Sheet: supplementray Figure 5c top
			ɣH2AX
		0 Gy		2 Gy		5 Gy		10 Gy
		H1299	A549	H1299	A549	H1299	A549	H1299	A549
		0	0	1.96	1.34	7.06	1.87	93.55	4.3
		0	0.27	1.82	1	13.46	3.9	57.03	24.9
		0.3	0.88	2.25	4.13	17.92	7.85	24.95	19.7
		0.15	0	1.42	4.43	33.44	21.42	21.8	15.32
		0	0.22	5.2	3.12	38.21	7.74	47.58	18.9
		0.12	0	1.78	1.28	25.84	8.55	58.64	15.78
		0	0.18	2.25	2.26	23.77	4.86	68.33	13.55
		0.08	0	3.12	2.48	28.12	5.72	55.28	20.24
		0	0	1.48	3.02	17.54	6.54	40.55	19.83
	mean	0.0722222	0.172222	2.36444	2.56222	22.8178	7.60556	51.9678	16.9467
	SD	0.103896	0.287479	1.17862	1.23206	9.84648	5.5976	21.9875	5.80188
	SQRT	3.16228	3.16228	3.16228	3.16228	3.16228	3.16228	3.16228	3.16228
	SEM	0.0328549	0.090909	0.372713	0.389611	3.11373	1.77012	6.95305	1.83471

## Sheet: supplementray Figure 5c bottom
H1299	IR (Gy)	% menin colocalizated with ɣH2AX										mean	SD	SQRT	SEM
	0	0	1.12	0	0	0	0	0.7	0.53	0	0.08	0.243	0.400168	3.16228	0.126544
	2	3.17	3.89	4.28	3.23	15.7	7.72	8.54	4.33	2.98	6.12	5.996	3.92309	3.16228	1.24059
	5	41.36	53.07	17.93	39.88	34.82	52.28	54.12	40.25	43.28	38.14	41.513	10.6884	3.16228	3.37995
	10	100	100	59.46	44.37	43.68	55.74	76.35	58.76	83.52	78.3	70.018	20.7697	3.16228	6.56795
A549	IR (Gy)	% menin colocalizated with ɣH2AX										mean	SD	SQRT	SEM
	0	0	0	0.95	2.14	0	0.72	0.55	0	0	0	0.436	0.699368	3.16228	0.22116
	2	3.03	1.24	7.92	11.67	5.78	6.14	4.22	3.98	5.78	4.88	5.464	2.84918	3.16228	0.90099
	5	6.24	5.98	3.09	4.66	11	30.27	10.58	9.98	13.74	16.33	11.187	7.87921	3.16228	2.49163
	10	25.8	5.9	31.08	28.65	14.69	24.37	18.54	23.16	25.33	16.25	21.377	7.54953	3.16228	2.38737

## Sheet: supplementray Figure 5e
	DNA repair rates	RAD51/ɣH2AX
	MEF	Men1f/f						Men1Δ/Δ
	hours	0	0.5	1	3	6		0	0.5	1	3	6
		42.0579	3.80529	2.726	1.26099	4.08736		4.87195	1.1449	1.08976	1.72099	3.87088
		39.5186	3.48307	2.93266	1.14595	3.48985		4.21506	0.583682	1.22303	1.56468	3.52448
		44.0832	3.39738	2.83968	1.15623	4.06482		4.54769	0.584367	1.16235	1.65824	3.55507
	mean	41.8866	3.56191	2.83278	1.18772	3.88068		4.5449	0.770984	1.15838	1.64797	3.65015
	SD	2.28711	0.215082	0.103501	0.0636544	0.338656		0.328455	0.323824	0.0667253	0.0786585	0.191775
