# Supplementary material for: MEN1 deficiency leads to neuroendocrine differentiation of lung cancer and disrupts the DNA damage response
Source: Nat Commun. 2020 Feb 21;11:1009. doi: 10.1038/s41467-020-14614-4 (PMC7035285; doi:10.1038/s41467-020-14614-4)
Supplement: Supplementary file 4 — Source Data [file 41467_2020_14614_MOESM4_ESM.zip › fig 5.xlsx]

## Sheet: Figure 5b
SA-β-gal positive area						Ki67 positive area						p16 positive area						H3K9me3 positive area
	1	2	3	mean			1	2	3	mean			1	2	3	mean			1	2	3	mean
KS	28320	26101	28740	27720.3		KS	5685	1875	2243	3267.67		KS	29068	27018	16611	24232.3		KS	12357	16343	21950	16883.3
	69555	35268	33697	46173.3			5071	5103	4880	5018			32504	31338	33744	32528.7			6920	5249	9340	7169.67
	47816	112596	33705	64705.7			4891	9393	5390	6558			74227	67335	20012	53858			2842	2443	6730	4005
	71796	66601	76586	71661			788	3774	5765	3442.33			47643	54942	72516	58367			44822	45139	37780	42580.3
	83858	83055	71952	79621.7			3742	1759	7968	4489.67			48788	68548	67013	61449.7			2630	1833	1673	2045.33
	78089	86540	105365	89998			7822	14682	12038	11514			56427	94422	84579	78476			15899	7060	15683	12880.7
KMS	3335	3500	4452	3762.33		KMS	26439	15848	20468	20918.3		KMS	3487	4581	1658	3242		KMS	154	140	719	337.667
	8679	10656	7834	9056.33			34744	24599	24599	27980.7			2653	1130	8136	3973			65	0	0	21.6667
	9170	9889	12181	10413.3			26283	27686	35057	29675.3			1648	10511	5546	5901.67			63	61	912	345.333
	22410	9750	5416	12525.3			39013	44946	10212	31390.3			7611	7429	9469	8169.67			944	119	1336	799.667
	16329	14982	24147	18486			44442	40047	40312	41600.3			18471	14340	15927	16246			468	2700	1671	1613
	94724	103659	30293	76225.3			45800	58171	59576	54515.7			13524	18991	20196	17570.3			54	233	95	127.333

## Sheet: Figure 5c
	IMR90 DMSO			IMR90 MI-3				IMR90 5 Gy 2d				IMR90 MI-3 5 Gy 2d				IMR90 5 Gy 4d				IMR90 5 Gy 4d
	total	SA-β-gal+ cells	SA-β-gal+ %	total	SA-β-gal+ cells	SA-β-gal+ %		total	SA-β-gal+ cells	SA-β-gal+ %		total	SA-β-gal+ cells	SA-β-gal+ %		total	SA-β-gal+ cells	SA-β-gal+ %		total	SA-β-Gal+ cells	SA-β-gal+ %
	31	9	0.290323	19	3	0.157895		51	26	0.509804		37	12	0.324324		51	28	0.54902		29	10	0.344828
	45	12	0.266667	32	5	0.15625		59	35	0.59322		30	12	0.4		44	23	0.522727		35	11	0.314286
	55	15	0.272727	39	2	0.0512821		44	18	0.409091		18	5	0.277778		41	20	0.487805		29	8	0.275862
	40	10	0.25	25	3	0.12		48	20	0.416667		25	11	0.44		32	15	0.46875		30	9	0.3
	45	8	0.177778	22	2	0.0909091		56	32	0.571429		34	11	0.323529		27	15	0.555556		47	14	0.297872
	61	16	0.262295	47	5	0.106383		27	11	0.407407		69	20	0.289855		32	16	0.5		70	19	0.271429
	57	10	0.175439	25	4	0.16		55	25	0.454545		54	12	0.222222		56	30	0.535714		44	11	0.25
	53	14	0.264151	37	1	0.027027		40	17	0.425		102	20	0.196078		31	17	0.548387		41	13	0.317073
	30	7	0.233333	48	4	0.0833333		42	19	0.452381		19	4	0.210526		42	22	0.52381		30	13	0.433333
	87	11	0.126437	37	6	0.162162		38	24	0.631579		31	8	0.258065		48	26	0.541667		33	11	0.333333
	57	14	0.245614	35	4	0.114286		27	13	0.481481		32	8	0.25		51	30	0.588235		40	11	0.275
	58	13	0.224138	28	2	0.0714286		46	18	0.391304		31	7	0.225806		32	18	0.5625		29	8	0.275862
	64	17	0.265625	32	3	0.09375		47	21	0.446809		26	6	0.230769		37	20	0.540541			mean	0.307407
	40	15	0.375	30	4	0.133333		64	27	0.421875		32	11	0.34375		35	19	0.542857			SD	0.0484738
	45	10	0.222222	38	2	0.0526316		55	35	0.636364		34	7	0.205882		42	21	0.5			SQRT	3.60555
	71	9	0.126761	44	2	0.0454545		36	14	0.388889		19	4	0.210526		42	21	0.5			SEM	0.0134442
	83	18	0.216867	40	6	0.15		45	23	0.511111		37	7	0.189189		53	28	0.528302
	80	20	0.25	40	4	0.1		61	27	0.442623		31	7	0.225806		67	35	0.522388
	91	17	0.186813	54	3	0.0555556		34	15	0.441176		27	6	0.222222		37	27	0.72973
	54	12	0.222222	41	4	0.097561		41	22	0.536585		29	7	0.241379		28	16	0.571429
	92	16	0.173913	45	2	0.0444444		38	18	0.473684			mean	0.264385		51	30	0.588235
	74	20	0.27027	41	4	0.097561			mean	0.478239			SD	0.0693702		43	24	0.55814
	100	13	0.13		mean	0.098693			SD	0.0743019			SQRT	4.58258		58	31	0.534483
	65	13	0.2		SD	0.0422043			SQRT	4.69042			SEM	0.0151378		40	19	0.475
	50	18	0.36		SQRT	4.79583			SEM	0.0158412						55	27	0.490909
	48	6	0.125		SEM	0.0088002										84	46	0.547619
	59	10	0.169492														mean	0.538992
	59	10	0.169492														SD	0.0502802
	48	15	0.3125														SQRT	5.19615
	79	16	0.202532														SEM	0.00967642
	67	16	0.238806
	45	5	0.111111
	57	16	0.280702
		mean	0.224189
		SD	0.0651422
		SQRT	5.83095
		SEM	0.0111718

## Sheet: Figure 5d
		IMR-90
	Δct mean	DMSO	MI-3	5 Gy 2d	MI-3+5 Gy 2d
	p16	15.069	20.423	13.889	20.107
		14.803	20.796	13.866	19.932
		14.822	20.715	13.913	19.946
	2-Δct mean	0.0000290923628322802	7.11318982454046E-07	0.0000659165380757375	8.85502674395304E-07
		0.0000349826716836053	5.49262829947166E-07	0.0000669758262682644	9.99700999752933E-07
		0.0000345249775038422	5.80983287656399E-07	0.000064829051910118	9.90046759169633E-07
		2.90924e-05	7.11319e-07	6.59165e-05	8.85503e-07
		3.4525e-05	5.80983e-07	6.48291e-05	9.90047e-07
		3.49827e-05	5.49263e-07	6.69758e-05	9.99701e-07
	mean	3.28667e-05	6.13855e-07	6.59071e-05	9.58417e-07
	SD	3.27665e-06	8.58834e-08	1.07342e-06	6.33297e-08

## Sheet: Figure 5e
			IMR90
	1st	Δct mean	DMSO	MI-3	5 Gy 2d	MI-3+5 Gy 2d		3rd	Δct mean	IMR90-DMSO	MI-3	5 Gy 2d	MI-3+5 Gy 2d
		IL-6	13.797	15.35	13.251	14.82			IL-6	13.77	15.459	13.255	14.957
		IL-1β	15.458	15.343	13.245	14.192			IL-1β	15.181	15.287	13.344	14.027
		p16	15.069	20.423	13.889	20.107			p16	14.803	20.796	13.866	19.932
		TGF-β	14.177	16.997	13.562	17.2			TGF-β	14.102	17.133	13.539	17.04
		2-Δct mean							2-Δct mean
		IL-6	0.000070256926960923	0.0000239436065031968	0.000102577362333164	0.0000345728724760681			IL-6	0.0000715841643818286	0.0000222012433415948	0.000102293351399896	0.0000314408555181907
		IL-1β	0.0000222166374053816	0.0000240600639055261	0.000103004857926028	0.0000534296465877847			IL-1β	0.0000269192921507928	0.0000250123476451879	0.0000961735700743832	0.0000599035073152759
		p16	0.0000290923628322802	7.11318982454046E-07	0.0000659165380757375	8.85502674395304E-07			p16	0.0000349826716836053	5.49262829947166E-07	0.0000669758262682644	9.99700999752933E-07
		TGF-β	0.0000539880636799037	7.64527591766077E-06	0.0000826858506765972	6.64177370678806E-06			TGF-β	0.0000568689226870589	6.95749790588204E-06	0.0000840146241205259	7.42076833658056E-06
	2nd	Δct mean	IMR90-DMSO	MI-3	5 Gy 2d	MI-3+5 Gy 2d
		p16	14.822	20.715	13.913	19.946
		IL-6	13.436	15.094	12.99	14.706
		IL-1β	15.188	15.038	13.643	14.472
		TGF-β	14.33	17.397	13.625	17.335
		2-Δct mean
		p16	0.0000345249775038422	5.80983287656399E-07	0.000064829051910118	9.90046759169633E-07
		IL-6	0.0000902320819869289	0.0000285925734519173	0.000122919378669033	0.0000374156146256457
		IL-1β	0.0000267889952883765	0.0000297242513593518	0.0000781713782549908	0.0000440041769854805
		TGF-β	0.000048555693588557	5.79403568197072E-06	0.0000791528048493047	6.04846295631626E-06
			DMSO	MI-3	5 Gy 2d	MI-3+5 Gy 2d
		p16	2.90924e-05	7.11319e-07	6.59165e-05	8.85503e-07
			3.4525e-05	5.80983e-07	6.48291e-05	9.90047e-07
			3.49827e-05	5.49263e-07	6.69758e-05	9.99701e-07
		mean	3.28667e-05	6.13855e-07	6.59071e-05	9.58417e-07
		SD	3.27665e-06	8.58834e-08	1.07342e-06	6.33297e-08
		IL-6	7.15842e-05	2.22012e-05	0.000102293	3.14409e-05
			7.02569e-05	2.39436e-05	0.000102577	3.45729e-05
			9.02321e-05	2.85926e-05	0.000122919	3.74156e-05
		mean	7.73577e-05	2.49125e-05	0.000109263	3.44764e-05
		SD	1.11693e-05	3.30398e-06	1.18273e-05	2.98855e-06
		IL-1β	2.22166e-05	2.40601e-05	0.000103005	5.34296e-05
			2.6789e-05	2.97243e-05	7.81714e-05	4.40042e-05
			2.69193e-05	2.50123e-05	9.61736e-05	5.99035e-05
		mean	2.53083e-05	2.62656e-05	9.24499e-05	5.24458e-05
		SD	2.67826e-06	3.03293e-06	1.28287e-05	7.9952e-06
		TGF-β	5.39881e-05	7.64528e-06	8.26859e-05	6.64177e-06
			5.68689e-05	6.9575e-06	8.40146e-05	7.42077e-06
			4.85557e-05	5.79404e-06	7.91528e-05	6.04846e-06
		mean	5.31376e-05	6.79894e-06	8.19511e-05	6.70367e-06
		SD	4.22137e-06	9.3575e-07	2.51281e-06	6.88243e-07

## Sheet: Figure 5f
		cell number (×105)
	primary MEF	Men1f/f	Men1Δ/Δ
	P1	1.5	1.5
	P2	3.54	3.6
	P3	4.17	4.72
	P4	6.54	7.35
	P5	7.03	8.54
	P6	7.14	9.47
	P7	7.22	11.4
	P8	6.82	12.33
	P9	6.34	13.54
	P10	6.27	13.85
	P11	5.72	14.68
	P12	5.08	14.95
	P13		15.55
	P14		16.2
	P15		17.4

## Sheet: Figure 5g
SA-β-gal %	P1			P6			P9			P12
primary MEF	Men1f/f	Men1Δ/Δ		Men1f/f	Men1Δ/Δ		Men1f/f	Men1Δ/Δ		Men1f/f	Men1Δ/Δ
	1.14	1.36		21.46	10.33		63.5	22.5		83.54	33.8
	1.16	0.58		25.24	8.84		62	25		88.6	26.14
	0.89	0.52		18.95	11.72		45.6	16.5		90	20
	0.94	0.37		17.34	9.54		56.2	17.4		85.5	22.5
	0.58	0.88		16.86	6.3		55	20		87.35	25.4
	1.15	0.95		24.5	6.82		48.4	15.6		68.25	18.6
	2.04	1.15		20.15	4.56		51.5	16.4		77	19.37
	0.68	1.16		18	6.35		62.4	18.4		81	16.54
	1.25	1.93		15.26	8.26		66	20		4	27
	1.37	1.23		19.53	12.3		65	22		74.5	25.5
	1.52	1.42		15.37	16.65		63.5	21.6		78.95	28.54
	2.16	1.65		23.2	17.38		53.5	25.4		88	26.4
	3.22	0.87		26.18	15		54	15		74	21.4
	1.36	0.35		16.35	12.11		52	14.6		75	26.37
	1.94	0.57		17.14	6.54		54.63	12.35		68	25
	2.05	0.57		18.88	3.45		45.6	16.25		73	30
	1.77	0.25		15.78	4.96		38.5	18.24		75.4	18
	1.21	0.93		14.65	6.25		55.4	16.37		57	18.54
	0.38	2.2		27.15	8.4		50	15.14		82.4	24.5
	0.48	1.56		21.12	6.36		53	14.26		66	15
	0.64	0.78		26.24	7.35		71.2	18.63		62.5	16.8
	0.65	0.54		24.56	9		63	16.33		82.5	18.63
	0.28	0.63	mean	20.1777	8.12		46	12.36		65.2	24
	1.12	0.67	SD	4.05356	5.26		51	15.28		73.6	21.37
	1.36	0.82	SQRT	4.79583	5	mean	55.2888	17.7338		77	17.74
mean	1.2536	1.25	SEM	0.845225	4.45	SD	7.90835	3.57028	mean	73.5316	22.6856
SD	0.673974	1.38			6	SQRT	5	5	SD	16.8716	4.76414
SQRT	5.09902	1.35		mean	8.41852	SEM	1.58167	0.714057	SQRT	5.09902	5.09902
SEM	0.132177	0.82		SD	3.63239				SEM	3.30879	0.934324
	mean	0.991034		SQRT	5.2915
	SD	0.483398		SEM	0.686457
	SQRT	5.47723
	SEM	0.088256

## Sheet: Figure 5h
	primary MEF	F1		F6		F12				F1		F6		F12				F1		F6		F12
	Δct mean	Men1f/f	Men1Δ/Δ	Men1f/f	Men1Δ/Δ	Men1f/f	Men1Δ/Δ		2-Δct mean	Men1f/f	Men1Δ/Δ	Men1f/f	Men1Δ/Δ	Men1f/f	Men1Δ/Δ		2-Δct mean	Men1f/f	Men1Δ/Δ	Men1f/f	Men1Δ/Δ	Men1f/f	Men1Δ/Δ
	p16	10.243	10.444	8.46	9.785	7.199	8.089		p16	0.000825182016027845	0.000717864910346211	0.00283979007289123	0.00113349991639035	0.00680589212611138	0.00367255547855127		p16	0.000825182	0.000717865	0.00283979	0.0011335	0.00680589	0.00367256
		10.894	11.075	9.088	10.585	7.223	8.05			0.000525507873429588	0.000463545957495371	0.00183755099123787	0.000651024744673437	0.00669360902162946	0.00352050961957355			0.000525508	0.000463546	0.00183755	0.000651025	0.00669361	0.00352051
		10.563	10.675	8.062	9.74					0.000661028456568584	0.000611652557921938	0.00374193444618241	0.00116941279747942					0.000661028	0.000611653	0.00374193	0.00116941
		10.387	10.508	8.23	9.943	6.889	7.873			0.000746795057559945	0.000686477473450174	0.00333060504596858	0.00101591822902538	0.00843731687369439	0.00426570525681895			0.000746795	0.000686477	0.00333061	0.00101592	0.00843732	0.00426571
																	mean	0.000689628	0.000619885	0.00293747	0.000992464	0.00731227	0.00381959
																	SD	9.63602e-05	8.2286e-05	0.0005988	0.00017072	0.000750029	0.00029741
	TGF-β	6.176	6.901	6.844	6.285	4.661	5.752		2-Δct mean	0.0138305275715554	0.00836742830618324	0.00870463789702603	0.012824087637664	0.0395274856985605	0.018555619782397		TGF-β	0.0138305	0.00836743	0.00870464	0.0128241	0.0395275	0.0185556
		6.422	7.821	6.956	6.898	5.228	6.492			0.0116623311195074	0.00442226133636982	0.00805443999058429	0.00838484598744886	0.0266818035747264	0.0111099797702131			0.0116623	0.00442226	0.00805444	0.00838485	0.0266818	0.01111
		6.428	7.158	6.932	6.195	4.57	5.973			0.0116139295658673	0.00700208359038598	0.008189550589976	0.0136495764986983	0.0421010492770528	0.0159201749471363			0.0116139	0.00700208	0.00818955	0.0136496	0.042101	0.0159202
																	mean	0.0123689	0.00659726	0.00831621	0.0116195	0.0361034	0.0151953
																	SD	0.000974399	0.00145	0.000258952	0.00215644	0.0062811	0.00272352
		12.834	14.179	9.318	10.943	7.744	9.052		2-Δct mean	0.000136955991275694	0.000053913272185148	0.0015667600905322	0.000507959114512689	0.00466469994951012	0.0018839808292659		IL-6	0.000136956	5.39133e-05	0.00156676	0.000507959	0.0046647	0.00188398
	IL-6	12.909	14.034	9.399	10.817	7.42	8.722			0.000130018091234548	0.0000596135576759172	0.00148121830602973	0.000554317432688508	0.00583925487748023	0.00236818909972996			0.000130018	5.96136e-05	0.00148122	0.000554317	0.00583925	0.00236819
																	mean	0.000133487	5.67634e-05	0.00152399	0.000531138	0.00525198	0.00212608
																	SD	3.46895e-06	2.85014e-06	4.27709e-05	2.31792e-05	0.000587277	0.000242104

## Sheet: supplementray Figure 6b
	mice	WT			KS		KMS
	Δct mean	4136	4220	4223	3990	4194	4002	4033	4079		2-Δct mean	WT	KS	KMS
	IL-6	11.044	13.94	13.159		11.271	12.307	13.734	11.021		IL6	12.7143	11.271	12.354
		13.526	14.057	14.048	12.693	11.178	12.38	13.508	11.168			13.877	11.9355	12.352
		11	14.168	13.243	12.524	11.566	12.139	12.699	12.587			12.8037	12.045	12.475
												WT	KS	KMS
	p16	11.604	12.281	10.481	13.438	11.789	8.889	11.458	10.963		p16	12.0667	10.339	11.2105
		12.005	11.566	9.582	12.92	11.3	8.722	11.07	10.321			11.356	10.011	10.6955
												WT	KS	KMS
	TGF-β	8.132	6.421	4.529	5.804	3.925	7.227	5.279	6.501		TGF-β	5.58467	4.8645	5.89
		8.113	6.541	4.605	6.024	3.929	7.098	5.466	6.539			5.72333	4.9765	6.0025
	2-Δct mean	WT	KS	KMS
	IL-6	0.000148835	0.000404661	0.000191019
		6.64671e-05	0.000255303	0.000191283
		0.000139931	0.000236643	0.000175651
	mean	0.000118411	0.000298869	0.000185984
	SD	3.46292e-05	7.05277e-05	6.88886e-06
		WT	KS	KMS
	p16	0.000356206	0.000724865	0.000159628
		0.000471322	0.000951836	0.000226218
	mean	0.000413764	0.00083835	0.000192923
	SD	8.13991e-05	0.000160492	4.70862e-05
		WT	KS	KMS
	TGF-β	0.0121744	0.0344345	0.0123873
		0.0116785	0.0319066	0.0121155
	mean	0.0119265	0.0331706	0.0122514
	SD	0.00035068	0.0017875	0.000192144

## Sheet: supplementray Figure 6c
		Control		KrasG12D
	primary MEF	Men1f/f	Men1Δ/Δ	Men1f/f	Men1Δ/Δ
	SA-β-gal %	2.58	1.38	45.5	15.3
		1.25	1.88	40	18.415
		2	2.5	38.4	16.8
		1.46	2	35.5	22.5
		1.15	1.22	47.5	25
		1.84	1.37	35.5	14
		1.95	1.43	45	15
		1.35	1.54	52.5	12.8
		1.26	1.28	33.4	10.5
		3	3	33	12.3
		2.5	2.21	36.2	15
		2.46	1.16	38	16.8
		2.88	1.7	36.4	16.3
		1.25	1.25	42.3	16.6
		1.42	1.5	55	12.5
		2	1.45	40.4	9.5
		2.5	0.75	38.8	24.4
		2.64	1.48	44	22
		2.15	2.65	47.5	15.12
		1.15	2.5	33	4
		1	2	36.6	13.6
		1.4	1.28	42.5	10
	mean	1.87227	2.4	40.7727	11.6
	SD	0.634402	1.73609	6.14346	15.2189
	SQRT	4.79583	0.573884	4.79583	4.9745
	SEM	0.132282	4.89898	1.281	4.89898
			0.117144		1.01542

## Sheet: supplementray Figure 6e left
		MEF
			ChIP-menin		ChIP-IgG			ChIP-menin		ChIP-IgG
		2-Δct mean	Men1f/f	Men1Δ/Δ	Men1f/f	Men1Δ/Δ	2-Δct mean	Men1f/f	Men1Δ/Δ	Men1f/f	Men1Δ/Δ
		PP1	4.18662e-05	1.58855e-06	4.2803e-06	4.78233e-06		9.78112	0.332171	1	1
			3.23953e-05	1.81216e-06	5.84706e-06	5.3804e-06		5.54044	0.336808	1	1
			4.01607e-05	1.67913e-06	5.4555e-06	5.64789e-06		7.3615	0.297302	1	1
		mean	3.81407e-05	1.69328e-06	5.19429e-06	5.2702e-06		7.56102	0.322094	1	1
		SD	4.12185e-06	9.18355e-08	6.65763e-07	3.61854e-07		1.73699	0.0176326	0	0
			ChIP-menin		ChIP-IgG			ChIP-menin		ChIP-IgG
		2-Δct mean	Men1f/f	Men1Δ/Δ	Men1f/f	Men1Δ/Δ	2-Δct mean	Men1f/f	Men1Δ/Δ	Men1f/f	Men1Δ/Δ
		PP2	3.40059e-05	1.02648e-06	4.4931e-06	4.25074e-06		7.56846	0.241484	1	1
			4.3644e-05	9.2512e-07	7.09948e-06	5.68718e-06		6.1475	0.162668	1	1
			3.79943e-05	2.37465e-06	5.68718e-06	1.13744e-05		6.6807	0.208772	1	1
		mean	3.85481e-05	1.44208e-06	5.75992e-06	7.10409e-06		6.79889	0.204308	1	1
		SD	3.95419e-06	6.60718e-07	1.06529e-06	3.07595e-06		0.586093	0.0323311	0	0
			ChIP-menin		ChIP-IgG			ChIP-menin		ChIP-IgG
		2-Δct mean	Men1f/f	Men1Δ/Δ	Men1f/f	Men1Δ/Δ	2-Δct mean	Men1f/f	Men1Δ/Δ	Men1f/f	Men1Δ/Δ
		GAPDH	9.04871e-06	6.35421e-06	3.22145e-06	3.1992e-06		2.80889	1.98618	1	1
			9.83355e-06	7.19858e-06	5.84706e-06	4.07758e-06		1.68179	1.76541	1	1
			6.53285e-06	5.60888e-06	3.22145e-06	3.15516e-06		2.02792	1.77769	1	1
		mean	8.4717e-06	6.38722e-06	4.09666e-06	3.47731e-06		2.17287	1.84309	1	1
		SD	1.40792e-06	6.49413e-07	1.23772e-06	4.24832e-07		0.471412	0.101306	0	0

[truncated: 4 more sheets: supplementray Figure 6e right, supplementray Figure 6f, supplementray Figure 6g, supplementray Figure 6h]
