# Supplementary material for: MEN1 deficiency leads to neuroendocrine differentiation of lung cancer and disrupts the DNA damage response
Source: Nat Commun. 2020 Feb 21;11:1009. doi: 10.1038/s41467-020-14614-4 (PMC7035285; doi:10.1038/s41467-020-14614-4)
Supplement: Supplementary file 4 — Source Data [file 41467_2020_14614_MOESM4_ESM.zip › fig 3 (1).xlsx]

## Sheet: Figure 3e
		MDM2/β-actin			p53/β-actin
		MEF-Men1			MEF-Men1
	CHX(min)	f/f	Δ/Δ		f/f	Δ/Δ
	0	1	1		1	1
	15	0.34388	0.81122		0.974352	0.852058
	30	0.2441	0.59626		0.9397	0.5231
	60	0.18919	0.41438		0.774293	0.407873
	180	0.16309	0.34897		0.36834	0.0454289

## Sheet: Figure 3f
βTrCP	0		10 Gy
MEF-Men1	f/f	Δ/Δ	f/f	Δ/Δ
Δct mean	10.058	11.237	9.298	10.871
	10.031	11.025	9.011	10.57
	10.098	11.067	9.238	10.11
2-Δct mean	0.000938080921829568	0.000414310498879832	0.00158863124635181	0.000533952860099918
	0.000955802392966246	0.000479892870383423	0.00193828979430824	0.00065782889495395
	0.000912429049690606	0.000466123542060409	0.00165609368092412	0.000904871154189816
	0.000938081	0.00041431	0.00158863	0.000533953
	0.000955802	0.000479893	0.00193829	0.000657829
	0.000912429	0.000466124	0.00165609	0.000904871
mean	0.000935437	0.000453442	0.00172767	0.000698884
STDEV	2.18072e-05	3.45814e-05	0.000185493	0.000188837

## Sheet: Figure 3j
		MEF			MEF				MEF			MEF
	ChIP-menin	Men1f/f	Men1Δ/Δ	IgG	Men1f/f	Men1Δ/Δ		ChIP-menin	Men1f/f	Men1Δ/Δ	IgG	Men1f/f	Men1Δ/Δ
	PP7			PP7				PP5
		1.87356e-05	7.35967e-06		3.35826e-06	3.35826e-06			2.03607e-05	5.34323e-06		2.56278e-06	2.56278e-06
		1.87356e-05	5.27672e-06		6.31032e-06	6.31032e-06			1.35265e-05	5.68718e-06		1.19398e-06	1.19398e-06
		1.73602e-05	3.22145e-06		4.81559e-06	4.81559e-06			1.60858e-05	3.45267e-06		6.09536e-06	6.09536e-06
	mean	1.82772e-05	5.28595e-06		4.82805e-06	4.82805e-06		mean	1.66576e-05	4.82769e-06	mean	3.28404e-06	3.28404e-06
	STDEV	7.94098e-07	2.06912e-06		1.47607e-06	1.47607e-06		STDEV	3.4528e-06	1.20316e-06	STDEV	2.52904e-06	2.52904e-06
	SQRT	1.73205	1.73205		1.73205	1.73205		SQRT	1.73205	1.73205	SQRT	1.73205	1.73205
	SEM	4.58473e-07	1.19461e-06		8.52209e-07	8.52209e-07		SEM	1.99348e-06	6.94644e-07	SEM	1.46014e-06	1.46014e-06
	ChIP-menin	Men1f/f	Men1Δ/Δ	IgG	Men1f/f	Men1Δ/Δ		ChIP-menin	Men1f/f	Men1Δ/Δ	IgG	Men1f/f	Men1Δ/Δ
	PP6			PP6				PP4
		1.01803e-05	7.93215e-06		2.70891e-06	2.70891e-06			1.95313e-05	4.84908e-06		1.3433e-06	1.3433e-06
		1.01803e-05	1.98304e-06		2.17019e-06	2.17019e-06			1.95313e-05	1.21227e-06		2.37147e-06	2.37147e-06
		1.21188e-05	4.19221e-06		1.48019e-06	1.48019e-06			1.59746e-05	7.34984e-06		1.42977e-06	1.42977e-06
	mean	1.08265e-05	4.70247e-06	mean	2.11976e-06	2.11976e-06		mean	1.83457e-05	4.4704e-06	mean	1.71485e-06	1.71485e-06
	STDEV	1.11917e-06	3.0072e-06	STDEV	6.15909e-07	6.15909e-07		STDEV	2.0534e-06	3.08626e-06	STDEV	5.70295e-07	5.70295e-07
	SQRT	2	2	SQRT	2	2		SQRT	2	2	SQRT	2	2
	SEM	5.59585e-07	1.5036e-06	SEM	3.07955e-07	3.07955e-07		SEM	1.0267e-06	1.54313e-06	SEM	2.85148e-07	2.85148e-07
							ChIP-menin	GAPDH	Men1f/f	Men1Δ/Δ	IgG	Men1f/f	Men1Δ/Δ
									3.54026e-06	4.65155e-06		9.90195e-07	9.90195e-07
									6.13776e-06	2.54508e-06		6.71651e-07	6.71651e-06
									6.13776e-06	1.27254e-06		8.09882e-07	8.09882e-06
								mean	5.27193e-06	2.82306e-06		8.23909e-07	5.26851e-06
								STDEV	1.49967e-06	1.70657e-06		1.59734e-07	3.76904e-06
								SQRT	2	2	2	2	2
								SEM	7.49833e-07	8.53285e-07	0	7.98672e-08	1.88452e-06

## Sheet: supplementray Figure 3d
	MEF				MEF
ΔCT mean	Men1f/f	Men1Δ/Δ		ΔCT mean	Men1f/f	Men1Δ/Δ		ΔCT mean	A549-shLuc	A549-shMEN1
p53	18.003	18.084		MDM2	5.994	5.562		MDM2	11.403	11.28
	18.004	18.372			6.009	5.696			11.541	11.793
	18.01	18.069			5.589	5.561			12.032	11.135
	3.80677306747074E-06	3.59893131597656E-06			0.015690117863109	0.0211675777732089		MDM2	0.000369279296211905	0.000402144051400182
	3.80413532772853E-06	2.94765682086177E-06			0.0155278295831649	0.0192900407327115			0.00033559294325489	0.000281807963260947
	3.78834722685636E-06	3.63654535403503E-06			0.0207751110653393	0.02118225510625			0.000238785027697104	0.000444663004683583

## Sheet: supplementray Figure 3f
	MEF	1st					2nd					3rd
	Δct mean	Men1f/f	Men1Δ/Δ			Δct mean	Men1f/f	Men1Δ/Δ			Δct mean	Men1f/f	Men1Δ/Δ
	BPCAF	10.84	10.56			BPCAF	10.702	10.447			BPCAF	10.39	10.022
	RBX1	6.01	6.597			RBX1	6.022	6.49			RBX1	6.056	7.054
	SKP1	4.664	5.545			SKP1	5.005	5.842			SKP1	5.011	6.004
	Cullin1	7.015	7.595			Cullin1	6.929	7.448			Cullin1	7.024	7.818
	Cullin3	6.89	7.555			Cullin3	6.856	7.442			Cullin3	6.801	7.615
	APC/C	6.879	7.56			APC/C	6.792	7.442			APC/C	6.841	7.62
	βTrCP	9.972	11.017			β-TrCP	9.786	10.97			βTrCP	10.009	11.041
	HAUSP7	7.61	7.558			HAUSP7	7.671	7.444			HAUSP7	7.601	7.621
	USP2a	13.018	13.554			USP2a	13.031	13.455			USP2a	13.516	14.016
	USP15	9.017	9.009			USP15	9.037	8.821			USP15	9.377	9.031
	2-Δct mean					2-Δct mean					2-Δct mean
	BPCAF	0.000545550360386827	0.000662404456761559			BPCAF	0.000600311946901651	0.000716373703206701			BPCAF	0.000745243754375273	0.000961783635640186
	RBX1	0.0155170702412037	0.0103301141026764			RBX1	0.015388538170243	0.0111253921531021			RBX1	0.0150301164791371	0.0075254835470324
	SKP1	0.0394453760035036	0.0214184813278079			SKP1	0.0311418832133709	0.0174334269113276			SKP1	0.0310126367089318	0.0155817383023761
	Cullin1	0.00773169262824381	0.00517222230623202			Cullin1	0.00820659800008401	0.00572701858277035			Cullin1	0.00768360995333007	0.00443146673803107
	Cullin3	0.00843147059769084	0.00531763326757607			Cullin3	0.00863253503749931	0.00575088618034445			Cullin3	0.0089679876082422	0.00510101479331609
	APC/C	0.00849600305355377	0.00529923565409247			APC/C	0.00902410769182488	0.00575088618034445			APC/C	0.00872275751548885	0.00508336662282005
	βTrCP	0.000995700862302921	0.000482561353271842			β-TrCP	0.00113271450635296	0.000498541077005465			βTrCP	0.000970489348947808	0.00047460009178777
	HAUSP7	0.00511872423382173	0.00530658704901932			HAUSP7	0.0049068061763419	0.00574291928276969			HAUSP7	0.00515075630661081	0.005079844322455
	USP2a	0.000120556745781906	0.0000831456319971001			USP2a	0.000119475299120781	0.0000890515346826279			USP2a	0.000085364751143705	0.0000603619944080159
	USP15	0.00193024541308737	0.00194097869789562			USP15	0.00190367115408506	0.00221113066818491			USP15	0.00150397885592983	0.00191160478593249
		Men1f/f	Men1Δ/Δ		Men1f/f	Men1Δ/Δ		Men1f/f	Men1Δ/Δ		Men1f/f	Men1Δ/Δ		Men1f/f	Men1Δ/Δ
	BPCAF	0.00054555	0.000662404	RBX1	0.0155171	0.0103301	SKP1	0.0394454	0.0214185	Cullin1	0.00773169	0.00517222	USP15	0.00193025	0.00194098
		0.000600312	0.000716374		0.0153885	0.0111254		0.0311419	0.0174334		0.0082066	0.00572702		0.00190367	0.00221113
		0.000745244	0.000961784		0.0150301	0.00752548		0.0310126	0.0155817		0.00768361	0.00443147		0.00150398	0.0019116
	mean	0.000630369	0.000780187	mean	0.0153119	0.00966033	mean	0.0338666	0.0181445	mean	0.00787397	0.00511024	mean	0.0017793	0.00202124
	SD	0.000103184	0.000159565	SD	0.000252359	0.00189111	SD	0.00483177	0.00298264	SD	0.000289068	0.000649996	SD	0.000238804	0.000165106
	fold change	1	1.23767	fold change	1	0.630903	fold change	1	0.535765	fold change	1	0.649004	fold change	1	1.13597
		Men1f/f	Men1Δ/Δ		Men1f/f	Men1Δ/Δ		Men1f/f	Men1Δ/Δ		Men1f/f	Men1Δ/Δ
	Cullin3	0.00843147	0.00531763	APC/C	0.008496	0.00529924	HAUSP7	0.00511872	0.00530659	USP2a	0.000120557	8.31456e-05
		0.00863254	0.00575089		0.00902411	0.00575089		0.00490681	0.00574292		0.000119475	8.90515e-05
		0.00896799	0.00510101		0.00872276	0.00508337		0.00515076	0.00507984		8.53648e-05	6.0362e-05
	mean	0.00867733	0.00538984	mean	0.00874762	0.00537783	mean	0.00505876	0.00537645	mean	0.000108466	7.75197e-05
	SD	0.000271049	0.000330899	SD	0.000264929	0.000340629	SD	0.000132569	0.000337013	SD	2.00132e-05	1.51496e-05
	fold change	1	0.621141	fold change	1	0.614776	fold change	1	1.0628	fold change	1	0.714694
		Men1f/f	Men1Δ/Δ
	βTrCP	0.000995701	0.000482561
		0.00113271	0.000498541
		0.000970489	0.0004746
	mean	0.00103297	0.000485234
	SD	8.72977e-05	1.21922e-05
	fold change	1	0.469747

## Sheet: supplementray Figure 3g
			ChIP-H3K4me3		ChIP-IgG					ChIP-H3K4me3		ChIP-IgG
		MEF	Men1f/f	Men1Δ/Δ	Men1f/f	Men1Δ/Δ				Men1f/f	Men1Δ/Δ	Men1f/f	Men1Δ/Δ
			0.00146604	0.000451228	1.28858e-05	1.28858e-05		PP4		0.000133224	0.000103087	4.45611e-05	4.45611e-05
	PP7		0.00142595	0.00106579	1.58643e-05	1.58643e-05				0.000106722	6.00342e-05	1.91293e-05	1.91293e-05
			0.00137738	0.000708052	1.36205e-05	1.36205e-05				0.000144779	7.39108e-05	2.66805e-05	2.66805e-05
		mean	0.00142313	0.000741691	1.41236e-05	1.41236e-05			mean	0.000128242	7.90105e-05	3.01236e-05	3.01236e-05
		SD	4.43987e-05	0.000308661	1.55165e-06	1.55165e-06			SD	1.95118e-05	2.19746e-05	1.30608e-05	1.30608e-05
		SQRT	1.73205	1.73205	1.73205	1.73205			SQRT	1.73205	1.73205	1.73205	1.73205
		SEM	2.56336e-05	0.000178205	8.95844e-07	8.95844e-07			SEM	1.12652e-05	1.2687e-05	7.54067e-06	7.54067e-06
			Men1f/f	Men1Δ/Δ	Men1f/f	Men1Δ/Δ		GAPDH		Men1f/f	Men1Δ/Δ	Men1f/f	Men1Δ/Δ
	PP6		0.000994421	0.000824692	1.46997e-05	1.46997e-05				4.54974e-05	3.74713e-05	3.49619e-05	3.49619e-05
			0.00105843	0.000476956	1.60858e-05	1.60858e-05				4.24506e-05	2.57716e-05	3.06478e-05	3.06478e-05
			0.00122428	0.000412346	3.96078e-05	3.96078e-05				5.01338e-05	1.41009e-05	2.64962e-05	2.64962e-05
		mean	0.00109238	0.000571332	2.34644e-05	2.34644e-05			mean	4.60273e-05	2.57813e-05	3.0702e-05	3.0702e-05
		SD	0.000118627	0.000221782	1.39977e-05	1.39977e-05			SD	3.86893e-06	1.16852e-05	4.23313e-06	4.23313e-06
		SQRT	1.73205	1.73205	1.73205	1.73205			SQRT	1.73205	1.73205	1.73205	1.73205
		SEM	6.84896e-05	0.000128046	8.0816e-06	8.0816e-06			SEM	2.23373e-06	6.74645e-06	2.444e-06	2.444e-06
			Men1f/f	Men1Δ/Δ	Men1f/f	Men1Δ/Δ
	PP5		0.0003983	0.000409498	3.06478e-05	3.06478e-05
			0.000351581	0.000259162	2.52413e-05	2.52413e-05
			0.0003983	0.000177013	1.71212e-05	1.71212e-05
		mean	0.000382727	0.000281891	2.43368e-05	2.43368e-05
		SD	2.69735e-05	0.000117897	6.80852e-06	6.80852e-06
		SQRT	1.73205	1.73205	1.73205	1.73205
		SEM	1.55731e-05	6.8068e-05	3.9309e-06	3.9309e-06

## Sheet: supplementray Figure 3i
	Rb	A549-shLuc	A549-shMEN1	2-Δct mean	A549-shLuc	A549-shMEN1
	Δct mean	6.642	6.976		0.0100129	0.00794355
		6.388	6.967		0.0119404	0.00799326
		6.684	6.448		0.00972558	0.011454
				mean	0.0105596	0.00913028
				SD	0.00120441	0.00201258

## Sheet: supplementray Figure 3j
	CHX (Hours)	p-Rb			half-life			mean	SD
A549-shLuc	0	80802.2	81967.1	82668.7	1	1	1	1	0
	1	38414.9	37484.8	37095.2	0.475419	0.463907	0.459086	0.466137	0.00839147
	3	32947.4	33430	33744.5	0.407754	0.413725	0.417618	0.413033	0.00496872
	6	21089.8	24396.5	21342.9	0.261005	0.301928	0.264137	0.27569	0.0227766
	12	14062	13909.8	15879.2	0.17403	0.172147	0.196519	0.180899	0.0135607
A549-shMEN1	0	101241	101969	102454	1	1	1	1	0
	1	74362	75501.8	76179	0.734505	0.745763	0.752453	0.74424	0.0090701
	3	65668.8	67717.4	68825.5	0.648639	0.668874	0.679818	0.665777	0.0158187
	6	50694.1	48744.6	50611.9	0.500728	0.481471	0.499915	0.494038	0.0108908
	12	39091.2	37400.7	38897.6	0.38612	0.369422	0.384209	0.379917	0.00913891
	CHX (Hours)	Rb			half-life			mean	SD
A549-shLuc	0	15073.7	15926.2	15054.7	1	1	1	1	0
	1	11841.6	11999.7	11708.7	0.82584	0.79207	0.817603	0.811838	0.017608
	3	10472	10791.9	10479.3	0.741816	0.723549	0.743269	0.736211	0.0109898
	6	9031.37	9034.08	9024.37	0.653047	0.618274	0.653364	0.641562	0.0201682
	12	7509.9	7520.02	7376.2	0.545499	0.516994	0.536463	0.532985	0.0145672
A549-shMEN1	0	10013.3	10335.9	9978.44	1	1	1	1	0
	1	7628.78	8127.61	7866.07	0.804656	0.830515	0.832581	0.822584	0.0155603
	3	7504.95	7782.9	7690.2	0.804656	0.808413	0.827395	0.813488	0.0121894
	6	6988.83	7015.54	6940.83	0.774792	0.753479	0.772156	0.766809	0.0116193
	12	3783.18	4089.42	4039.59	0.499788	0.523384	0.535526	0.519566	0.0181719
